# Supplementary material for: A Novel Temozolomide-Myricetin Drug-Drug Cocrystal: Preparation, Characterization, Property Evaluations
Source: Pharmaceutics. 2025 Jul 13;17(7):906. doi: 10.3390/pharmaceutics17070906 (PMC12299715; doi:10.3390/pharmaceutics17070906)
Supplement: Supplementary file 1 [file pharmaceutics-17-00906-s001.zip]

Archive with 2 entries (2 files):
- 2TMZ-MYR-4H2O.cif
- Revised Supplementary Materials.docx
