# Supplementary material for: A Novel Temozolomide-Myricetin Drug-Drug Cocrystal: Preparation, Characterization, Property Evaluations
Source: Pharmaceutics. 2025 Jul 13;17(7):906. doi: 10.3390/pharmaceutics17070906 (PMC12299715; doi:10.3390/pharmaceutics17070906)
Supplement: Supplementary file 1 [file pharmaceutics-17-00906-s001.zip › 2TMZ-MYR-4H2O.cif]

data_ljm_170922-5_170925_2
_audit_creation_date               2025-06-07
_audit_creation_method
;
Olex2 1.5
(compiled 2023.03.06 svn.rbb2c1857 for OlexSys, GUI svn.r6748)
;
_shelx_SHELXL_version_number       '2016/6'
_audit_contact_author_address      ?
_audit_contact_author_email        ?
_audit_contact_author_name         ''
_audit_contact_author_phone        ?
_publ_contact_author_id_orcid      ?
_publ_section_references
;
Dolomanov, O.V., Bourhis, L.J., Gildea, R.J, Howard, J.A.K. & Puschmann, H.
 (2009), J. Appl. Cryst. 42, 339-341.

Sheldrick, G.M. (2008). Acta Cryst. A64, 112-122.

Sheldrick, G.M. (2015). Acta Cryst. C71, 3-8.
;
_chemical_name_common              ?
_chemical_name_systematic
;
 ? 
;
_chemical_formula_moiety           '2(C6 H6 N6 O2), C15 H10 O8, 4(H2 O)'
_chemical_formula_sum              'C27 H30 N12 O16'
_chemical_formula_weight           778.63
_chemical_melting_point            ?
loop_
  _atom_type_symbol
  _atom_type_description
  _atom_type_scat_dispersion_real
  _atom_type_scat_dispersion_imag
  _atom_type_scat_source
 'C' 'C' 0.0181 0.0091 'International Tables Vol C Tables 4.2.6.8 and 6.1.1.4'
 'H' 'H' 0.0000 0.0000 'International Tables Vol C Tables 4.2.6.8 and 6.1.1.4'
 'N' 'N' 0.0311 0.0180 'International Tables Vol C Tables 4.2.6.8 and 6.1.1.4'
 'O' 'O' 0.0492 0.0322 'International Tables Vol C Tables 4.2.6.8 and 6.1.1.4'

_shelx_space_group_comment
;
The symmetry employed for this shelxl refinement is uniquely defined
by the following loop, which should always be used as a source of
symmetry information in preference to the above space-group names.
They are only intended as comments.
;
_space_group_crystal_system        'triclinic'
_space_group_IT_number             2
_space_group_name_H-M_alt          'P -1'
_space_group_name_Hall             '-P 1'
loop_
  _space_group_symop_operation_xyz
 'x, y, z'
 '-x, -y, -z'

_cell_length_a                     7.4917(5)
_cell_length_b                     14.4652(10)
_cell_length_c                     15.9455(10)
_cell_angle_alpha                  110.295(6)
_cell_angle_beta                   100.265(5)
_cell_angle_gamma                  90.811(5)
_cell_volume                       1589.37(19)
_cell_formula_units_Z              2
_cell_measurement_reflns_used      5552
_cell_measurement_temperature      293(2)
_cell_measurement_theta_max        72.1040
_cell_measurement_theta_min        3.2750
_shelx_estimated_absorpt_T_max     0.943
_shelx_estimated_absorpt_T_min     0.891
_exptl_absorpt_coefficient_mu      1.181
_exptl_absorpt_correction_T_max    1.00000
_exptl_absorpt_correction_T_min    0.12132
_exptl_absorpt_correction_type     multi-scan
_exptl_absorpt_process_details
;
CrysAlisPro 1.171.38.41 (Rigaku Oxford Diffraction, 2015)
Empirical absorption correction using spherical harmonics,
 implemented in SCALE3 ABSPACK scaling algorithm.
;
_exptl_absorpt_special_details     ?
_exptl_crystal_colour              colourless
_exptl_crystal_colour_primary      colourless
_exptl_crystal_density_diffrn      1.627
_exptl_crystal_density_meas        ?
_exptl_crystal_density_method      'not measured'
_exptl_crystal_description         BLOCK
_exptl_crystal_F_000               808
_exptl_crystal_size_max            0.1
_exptl_crystal_size_mid            0.08
_exptl_crystal_size_min            0.05
_exptl_special_details
;
 ? 
;
_exptl_transmission_factor_max     ?
_exptl_transmission_factor_min     ?
_diffrn_reflns_av_R_equivalents    0.0752
_diffrn_reflns_av_unetI/netI       0.0642
_diffrn_reflns_Laue_measured_fraction_full  0.999
_diffrn_reflns_Laue_measured_fraction_max  0.999
_diffrn_reflns_limit_h_max         8
_diffrn_reflns_limit_h_min         -8
_diffrn_reflns_limit_k_max         16
_diffrn_reflns_limit_k_min         -16
_diffrn_reflns_limit_l_max         18
_diffrn_reflns_limit_l_min         -17
_diffrn_reflns_number              12124
_diffrn_reflns_point_group_measured_fraction_full  0.999
_diffrn_reflns_point_group_measured_fraction_max  0.999
_diffrn_reflns_theta_full          63.683
_diffrn_reflns_theta_max           63.683
_diffrn_reflns_theta_min           3.013
_diffrn_ambient_temperature        293(2)
_diffrn_detector                   'CCD plate'
_diffrn_detector_area_resol_mean   8.2417
_diffrn_detector_type              Onyx
_diffrn_measured_fraction_theta_full  0.999
_diffrn_measured_fraction_theta_max  0.999
_diffrn_measurement_details
;
List of Runs (angles in degrees, time in seconds):

  # Type    Start    End  Width  t~exp~   \w     \q     \k     \f   Frames
--------------------------------------------------------------------------
  1  \w     19.00  96.00   1.00    3.00    --   44.52  57.00 -30.00   77
  2  \w    -25.00  70.00   1.00    3.00    --   44.52 -57.00  90.00   95
  3  \w     20.00 114.00   1.00    3.00    --   44.52  57.00-120.00   94
  4  \w   -104.00 -77.00   1.00   15.00    --  -90.00 -45.00 120.00   27
  5  \w   -119.00 -84.00   1.00   15.00    --  -90.00 125.00 150.00   35
  6  \w   -111.00 -67.00   1.00   15.00    --  -90.00  45.00  90.00   44
  7  \w    -48.00 -19.00   1.00   15.00    --  -90.00  45.00  90.00   29
  8  \w     36.00  73.00   1.00   15.00    --  100.00-125.00   0.00   37
  9  \w     76.00 162.00   1.00   15.00    --  100.00  45.00 120.00   86
 10  \w    101.00 127.00   1.00   15.00    --  100.00 -61.00  30.00   26
 11  \w     74.00 130.00   1.00   15.00    --  100.00 -77.00-120.00   56
 12  \w     18.00  45.00   1.00   15.00    --  100.00 -94.00  30.00   27
 13  \w     57.00 109.00   1.00   15.00    --  100.00 -94.00  30.00   52
 14  \w     30.00 127.00   1.00   15.00    --  100.00 -61.00-180.00   97
 15  \w     28.00  53.00   1.00   15.00    --  100.00 -77.00  30.00   25
 16  \w     34.00  70.00   1.00   15.00    --  100.00 -61.00  30.00   36
 17  \w     84.00 140.00   1.00   15.00    --  100.00  45.00 -90.00   56
 18  \w     73.00 173.00   1.00   15.00    --  100.00  30.00-150.00  100
 19  \w    139.00 171.00   1.00   15.00    --  100.00 125.00 -60.00   32
 20  \w     88.00 123.00   1.00   15.00    --  100.00 -77.00  30.00   35
 21  \w     75.00 118.00   1.00   15.00    --  100.00 125.00 -60.00   43
 22  \w     21.00  46.00   1.00   15.00    --  100.00 -94.00 -60.00   25
 23  \w     92.00 117.00   1.00   15.00    --  100.00-125.00   0.00   25
;
_diffrn_measurement_device         'four-circle diffractometer'
_diffrn_measurement_device_type    'Xcalibur, Onyx, Nova'
_diffrn_measurement_method         '\w scans'
_diffrn_orient_matrix_type        
 'CrysAlisPro convention (1999,Acta A55,543-557)'
_diffrn_orient_matrix_UB_11        0.0780664000
_diffrn_orient_matrix_UB_12        -0.0706834000
_diffrn_orient_matrix_UB_13        0.0479945000
_diffrn_orient_matrix_UB_21        0.1936308000
_diffrn_orient_matrix_UB_22        0.0301394000
_diffrn_orient_matrix_UB_23        -0.0065726000
_diffrn_orient_matrix_UB_31        0.0195936000
_diffrn_orient_matrix_UB_32        0.0841254000
_diffrn_orient_matrix_UB_33        0.0931913000
_diffrn_radiation_monochromator    mirror
_diffrn_radiation_probe            x-ray
_diffrn_radiation_type             'Cu K\a'
_diffrn_radiation_wavelength       1.54184
_diffrn_source                     'micro-focus sealed X-ray tube'
_diffrn_source_type                'Nova (Cu) X-ray Source'
_reflns_Friedel_coverage           0.000
_reflns_Friedel_fraction_full      .
_reflns_Friedel_fraction_max       .
_reflns_number_gt                  4372
_reflns_number_total               5231
_reflns_odcompleteness_completeness  99.93
_reflns_odcompleteness_iscentric   1
_reflns_odcompleteness_theta       66.97
_reflns_special_details
;
 Reflections were merged by SHELXL according to the crystal
 class for the calculation of statistics and refinement.
 
 _reflns_Friedel_fraction is defined as the number of unique
 Friedel pairs measured divided by the number that would be
 possible theoretically, ignoring centric projections and
 systematic absences.
;
_reflns_threshold_expression       'I > 2\s(I)'
_computing_cell_refinement         'CrysAlisPro 1.171.38.41 (Rigaku OD, 2015)'
_computing_data_collection         'CrysAlisPro 1.171.38.41 (Rigaku OD, 2015)'
_computing_data_reduction          'CrysAlisPro 1.171.38.41 (Rigaku OD, 2015)'
_computing_molecular_graphics      'Olex2 1.5 (Dolomanov et al., 2009)'
_computing_publication_material    'Olex2 1.5 (Dolomanov et al., 2009)'
_computing_structure_refinement    'SHELXL 2016/6 (Sheldrick, 2015)'
_computing_structure_solution      'XS  (Sheldrick, 2008)'
_refine_diff_density_max           0.432
_refine_diff_density_min           -0.524
_refine_diff_density_rms           0.119
_refine_ls_extinction_coef         .
_refine_ls_extinction_method       none
_refine_ls_goodness_of_fit_ref     1.058
_refine_ls_hydrogen_treatment      mixed
_refine_ls_matrix_type             full
_refine_ls_number_parameters       524
_refine_ls_number_reflns           5231
_refine_ls_number_restraints       0
_refine_ls_R_factor_all            0.0698
_refine_ls_R_factor_gt             0.0602
_refine_ls_restrained_S_all        1.058
_refine_ls_shift/su_max            0.004
_refine_ls_shift/su_mean           0.000
_refine_ls_structure_factor_coef   Fsqd
_refine_ls_weighting_details      
 'w=1/[\s^2^(Fo^2^)+(0.1019P)^2^] where P=(Fo^2^+2Fc^2^)/3'
_refine_ls_weighting_scheme        calc
_refine_ls_wR_factor_gt            0.1484
_refine_ls_wR_factor_ref           0.1581
_refine_special_details            ?
_olex2_refinement_description
;
1.a Free rotating group:
 O13(H13A), O16(H16D,H16E), O15(H15A), O14(H14A,H14B)
1.b Aromatic/amide H refined with riding coordinates:
 C6(H6A), C2'(H2'), C12(H12), C6'(H6'), C8(H8A), C20(H20)
1.c X=CH2 refined with riding coordinates:
 N6(H6B,H6C), N12(H12A,H12B)
1.d Idealised Me refined as rotating group:
 C16(H16A,H16B,H16C), C22(H22A,H22B,H22C)
1.e Idealised tetrahedral OH refined as rotating group:
 O2(H2), O4(H4), O7(H7), O6(H6), O5(H5), O8(H8)
;
_atom_sites_solution_hydrogens     mixed
_atom_sites_solution_primary       direct
_atom_sites_solution_secondary     ?
loop_
  _atom_site_label
  _atom_site_type_symbol
  _atom_site_fract_x
  _atom_site_fract_y
  _atom_site_fract_z
  _atom_site_U_iso_or_equiv
  _atom_site_adp_type
  _atom_site_occupancy
  _atom_site_site_symmetry_order
  _atom_site_calc_flag
  _atom_site_refinement_flags_posn
  _atom_site_refinement_flags_adp
  _atom_site_refinement_flags_occupancy
  _atom_site_disorder_assembly
  _atom_site_disorder_group
 O10 O 0.7932(3) 0.89638(12) 0.45761(10) 0.0269(4) Uani 1 1 d . . . . .
 O2 O 0.3458(2) 0.60158(12) 0.08612(10) 0.0224(4) Uani 1 1 d . . . . .
 H2 H 0.393104 0.570382 0.043289 0.034 Uiso 1 1 calc GR . . . .
 O4 O 0.6463(3) 0.29722(12) 0.12549(10) 0.0250(4) Uani 1 1 d . . . . .
 H4 H 0.607274 0.320909 0.086629 0.038 Uiso 1 1 calc GR . . . .
 O3 O 0.4964(2) 0.42609(12) 0.05843(10) 0.0226(4) Uani 1 1 d . . . . .
 O7 O 0.1007(2) 0.99896(12) 0.36468(10) 0.0241(4) Uani 1 1 d . . . . .
 H7 H 0.129758 1.027316 0.420027 0.036 Uiso 1 1 calc GR . . . .
 O6 O 0.2966(3) 0.91262(12) 0.49347(10) 0.0275(4) Uani 1 1 d . . . . .
 H6 H 0.282207 0.971752 0.507226 0.041 Uiso 1 1 calc GR . . . .
 O5 O 0.6825(3) 0.36858(13) 0.44338(10) 0.0244(4) Uani 1 1 d . . . . .
 H5 H 0.729660 0.315892 0.430525 0.037 Uiso 1 1 calc GR . . . .
 O9 O 0.5483(3) 0.85887(13) 0.03499(10) 0.0288(4) Uani 1 1 d . . . . .
 O8 O 0.0611(3) 0.90344(12) 0.19111(10) 0.0249(4) Uani 1 1 d . . . . .
 H8 H 0.042612 0.865466 0.137950 0.037 Uiso 1 1 calc GR . . . .
 N5 N 0.6011(3) 0.97194(15) 0.30914(12) 0.0211(4) Uani 1 1 d . . . . .
 N1 N 0.7639(3) 0.72991(14) 0.22507(12) 0.0195(4) Uani 1 1 d . . . . .
 N2 N 0.6294(3) 0.83874(14) 0.17243(11) 0.0181(4) Uani 1 1 d . . . . .
 N4 N 0.5222(3) 1.01827(15) 0.26056(12) 0.0238(5) Uani 1 1 d . . . . .
 N6 N 0.8792(3) 0.74060(15) 0.40477(12) 0.0231(5) Uani 1 1 d . . . . .
 H6B H 0.918801 0.740646 0.458834 0.028 Uiso 1 1 calc R . . . .
 H6C H 0.886060 0.689240 0.358106 0.028 Uiso 1 1 calc R . . . .
 N3 N 0.4979(3) 0.97725(15) 0.16587(12) 0.0217(4) Uani 1 1 d . . . . .
 C4' C 0.1758(3) 0.91119(16) 0.34028(14) 0.0184(5) Uani 1 1 d . . . . .
 C5' C 0.1527(3) 0.85803(17) 0.24599(13) 0.0193(5) Uani 1 1 d . . . . .
 C6 C 0.6679(3) 0.33027(17) 0.28270(14) 0.0206(5) Uani 1 1 d . . . . .
 H6A H 0.722697 0.271688 0.277143 0.025 Uiso 1 1 calc R . . . .
 C14 C 0.6586(3) 0.88101(17) 0.26724(14) 0.0182(5) Uani 1 1 d . . . . .
 C2' C 0.3309(3) 0.77610(17) 0.36697(14) 0.0192(5) Uani 1 1 d . . . . .
 H2' H 0.390731 0.748612 0.407866 0.023 Uiso 1 1 calc R . . . .
 C9 C 0.5070(3) 0.50584(17) 0.30105(14) 0.0178(5) Uani 1 1 d . . . . .
 C12 C 0.6959(3) 0.74802(17) 0.15138(14) 0.0200(5) Uani 1 1 d . . . . .
 H12 H 0.693344 0.704587 0.092314 0.024 Uiso 1 1 calc R . . . .
 C3' C 0.2684(3) 0.86861(17) 0.39996(14) 0.0207(5) Uani 1 1 d . . . . .
 C15 C 0.8077(3) 0.81941(17) 0.39342(14) 0.0191(5) Uani 1 1 d . . . . .
 C3 C 0.3982(3) 0.56977(17) 0.15621(14) 0.0183(5) Uani 1 1 d . . . . .
 C13 C 0.7429(3) 0.81215(16) 0.29834(14) 0.0175(5) Uani 1 1 d . . . . .
 C1' C 0.3063(3) 0.72279(17) 0.27337(14) 0.0180(5) Uani 1 1 d . . . . .
 C6' C 0.2169(3) 0.76615(17) 0.21254(14) 0.0189(5) Uani 1 1 d . . . . .
 H6' H 0.201242 0.732857 0.149958 0.023 Uiso 1 1 calc R . . . .
 C2 C 0.3772(3) 0.62596(17) 0.24238(14) 0.0183(5) Uani 1 1 d . . . . .
 C4 C 0.4779(3) 0.47684(17) 0.13842(14) 0.0179(5) Uani 1 1 d . . . . .
 C11 C 0.5570(3) 0.89031(18) 0.11696(14) 0.0215(5) Uani 1 1 d . . . . .
 C7 C 0.6363(3) 0.39189(17) 0.36779(14) 0.0191(5) Uani 1 1 d . . . . .
 C8 C 0.5546(3) 0.47994(17) 0.37773(14) 0.0194(5) Uani 1 1 d . . . . .
 H8A H 0.532531 0.520184 0.434020 0.023 Uiso 1 1 calc R . . . .
 C10 C 0.5344(3) 0.44622(17) 0.21497(14) 0.0182(5) Uani 1 1 d . . . . .
 C5 C 0.6173(3) 0.35720(17) 0.20749(14) 0.0191(5) Uani 1 1 d . . . . .
 C16 C 0.4168(4) 1.04167(19) 0.11868(16) 0.0310(6) Uani 1 1 d . . . . .
 H16A H 0.362380 1.093617 0.159703 0.046 Uiso 1 1 calc GR . . . .
 H16B H 0.325319 1.003717 0.067183 0.046 Uiso 1 1 calc GR . . . .
 H16C H 0.509558 1.069923 0.098209 0.046 Uiso 1 1 calc GR . . . .
 O13 O 0.9196(3) 0.79852(13) 0.01186(10) 0.0266(4) Uani 1 1 d . . . . .
 H13A H 0.935720 0.739235 -0.018724 0.040 Uiso 1 1 d G . . . .
 O11 O 0.1384(2) 0.38302(12) 0.46390(9) 0.0226(4) Uani 1 1 d . . . . .
 O12 O 0.0532(2) 0.40411(12) 0.05642(9) 0.0207(4) Uani 1 1 d . . . . .
 N7 N -0.0255(3) 0.53483(14) 0.28462(12) 0.0181(4) Uani 1 1 d . . . . .
 N8 N 0.0931(3) 0.41980(14) 0.33308(11) 0.0163(4) Uani 1 1 d . . . . .
 N11 N 0.1768(3) 0.30483(15) 0.19882(12) 0.0199(4) Uani 1 1 d . . . . .
 N9 N 0.2287(3) 0.28072(15) 0.33645(12) 0.0196(4) Uani 1 1 d . . . . .
 N12 N -0.0696(3) 0.54974(14) 0.11217(12) 0.0204(4) Uani 1 1 d . . . . .
 H12A H -0.085399 0.558587 0.060809 0.025 Uiso 1 1 calc R . . . .
 H12B H -0.101409 0.592922 0.158491 0.025 Uiso 1 1 calc R . . . .
 C17 C 0.1524(3) 0.36206(17) 0.38546(14) 0.0186(5) Uani 1 1 d . . . . .
 N10 N 0.2398(3) 0.25189(15) 0.24516(12) 0.0214(4) Uani 1 1 d . . . . .
 C19 C 0.0261(3) 0.46289(17) 0.21246(14) 0.0175(5) Uani 1 1 d . . . . .
 C22 C 0.3053(4) 0.21330(18) 0.38165(15) 0.0243(5) Uani 1 1 d . . . . .
 H22A H 0.378019 0.250999 0.440131 0.036 Uiso 1 1 calc GR . . . .
 H22B H 0.379759 0.169840 0.344830 0.036 Uiso 1 1 calc GR . . . .
 H22C H 0.208209 0.174986 0.389527 0.036 Uiso 1 1 calc GR . . . .
 C20 C 0.0147(3) 0.50758(16) 0.35558(14) 0.0179(5) Uani 1 1 d . . . . .
 H20 H -0.007239 0.543067 0.413253 0.021 Uiso 1 1 calc R . . . .
 C18 C 0.1012(3) 0.38988(16) 0.24096(13) 0.0168(5) Uani 1 1 d . . . . .
 C21 C 0.0040(3) 0.46947(16) 0.11994(13) 0.0174(5) Uani 1 1 d . . . . .
 O16 O 0.8395(2) 0.19955(12) 0.41546(10) 0.0255(4) Uani 1 1 d . . . . .
 H16D H 0.786550 0.159296 0.433030 0.038 Uiso 1 1 d G . . . .
 H16E H 0.853218 0.165118 0.362009 0.038 Uiso 1 1 d G . . . .
 O15 O 0.9007(3) 0.09507(15) 0.24502(12) 0.0345(5) Uani 1 1 d . . . . .
 H15A H 0.891790 0.103196 0.194153 0.052 Uiso 1 1 d G . . . .
 O14 O 0.8497(3) 0.12440(14) 0.08075(12) 0.0316(4) Uani 1 1 d . . . . .
 H14A H 0.931559 0.143342 0.058210 0.047 Uiso 1 1 d G . . . .
 H14B H 0.770736 0.166377 0.082874 0.047 Uiso 1 1 d G . . . .
 O1 O 0.4288(2) 0.59229(12) 0.31322(9) 0.0182(4) Uani 1 1 d . . . . .
 H15B H 0.989(6) 0.046(3) 0.243(3) 0.060(11) Uiso 1 1 d . . . . .
 H13B H 0.799(6) 0.812(3) 0.000(3) 0.053(10) Uiso 1 1 d . . . . .

loop_
  _atom_site_aniso_label
  _atom_site_aniso_U_11
  _atom_site_aniso_U_22
  _atom_site_aniso_U_33
  _atom_site_aniso_U_23
  _atom_site_aniso_U_13
  _atom_site_aniso_U_12
 O10 0.0449(10) 0.0199(8) 0.0117(7) 0.0015(6) 0.0025(7) 0.0082(8)
 O2 0.0344(9) 0.0220(8) 0.0111(7) 0.0052(6) 0.0065(6) 0.0068(7)
 O4 0.0385(10) 0.0212(8) 0.0115(7) 0.0011(6) 0.0044(7) 0.0071(8)
 O3 0.0323(9) 0.0213(8) 0.0120(7) 0.0019(6) 0.0071(6) 0.0041(7)
 O7 0.0397(10) 0.0158(8) 0.0126(7) 0.0012(6) 0.0021(6) 0.0060(7)
 O6 0.0534(11) 0.0169(8) 0.0086(7) 0.0012(6) 0.0040(7) 0.0071(8)
 O5 0.0349(9) 0.0223(9) 0.0157(7) 0.0079(6) 0.0014(6) 0.0053(7)
 O9 0.0440(11) 0.0265(9) 0.0112(8) 0.0029(7) 0.0010(7) 0.0077(8)
 O8 0.0401(10) 0.0188(8) 0.0107(7) 0.0018(6) -0.0010(6) 0.0053(7)
 N5 0.0277(10) 0.0183(10) 0.0150(9) 0.0038(8) 0.0023(7) 0.0033(8)
 N1 0.0243(10) 0.0186(10) 0.0131(9) 0.0035(7) 0.0021(7) -0.0005(8)
 N2 0.0239(10) 0.0177(10) 0.0088(8) 0.0013(7) 0.0004(7) -0.0004(8)
 N4 0.0341(11) 0.0215(10) 0.0121(9) 0.0020(8) 0.0036(8) 0.0022(9)
 N6 0.0371(12) 0.0187(10) 0.0106(8) 0.0022(7) 0.0031(8) 0.0071(9)
 N3 0.0314(11) 0.0193(10) 0.0108(8) 0.0024(8) 0.0013(7) 0.0040(9)
 C4' 0.0255(11) 0.0138(11) 0.0149(10) 0.0028(9) 0.0061(8) 0.0001(9)
 C5' 0.0236(11) 0.0188(11) 0.0131(10) 0.0038(9) 0.0013(8) -0.0029(9)
 C6 0.0232(11) 0.0170(11) 0.0171(11) 0.0021(9) 0.0005(9) -0.0008(9)
 C14 0.0223(11) 0.0188(11) 0.0100(9) 0.0007(8) 0.0037(8) -0.0009(9)
 C2' 0.0262(12) 0.0176(11) 0.0130(10) 0.0050(9) 0.0028(8) 0.0011(9)
 C9 0.0176(10) 0.0172(11) 0.0160(10) 0.0038(9) 0.0012(8) -0.0015(9)
 C12 0.0273(12) 0.0174(11) 0.0121(10) 0.0013(8) 0.0040(8) 0.0017(9)
 C3' 0.0297(12) 0.0189(11) 0.0107(10) 0.0024(9) 0.0028(8) -0.0030(10)
 C15 0.0262(12) 0.0173(11) 0.0116(10) 0.0024(9) 0.0038(8) 0.0000(9)
 C3 0.0209(11) 0.0204(11) 0.0112(10) 0.0031(9) 0.0023(8) -0.0016(9)
 C13 0.0212(11) 0.0158(11) 0.0126(10) 0.0020(8) 0.0023(8) -0.0005(9)
 C1' 0.0218(11) 0.0174(11) 0.0123(10) 0.0024(9) 0.0032(8) -0.0030(9)
 C6' 0.0235(11) 0.0181(11) 0.0104(9) 0.0005(8) 0.0016(8) -0.0017(9)
 C2 0.0207(11) 0.0201(11) 0.0118(10) 0.0041(9) 0.0008(8) -0.0030(9)
 C4 0.0198(11) 0.0192(11) 0.0127(10) 0.0034(8) 0.0032(8) -0.0015(9)
 C11 0.0259(12) 0.0203(11) 0.0147(10) 0.0031(9) 0.0016(9) -0.0004(10)
 C7 0.0221(11) 0.0188(11) 0.0146(10) 0.0057(9) -0.0001(8) -0.0027(9)
 C8 0.0228(11) 0.0210(11) 0.0106(9) 0.0014(9) 0.0019(8) -0.0002(9)
 C10 0.0187(11) 0.0180(11) 0.0140(10) 0.0023(9) 0.0008(8) -0.0028(9)
 C5 0.0205(11) 0.0178(11) 0.0151(10) 0.0015(9) 0.0025(8) -0.0006(9)
 C16 0.0483(16) 0.0229(13) 0.0186(11) 0.0062(10) 0.0004(10) 0.0109(12)
 O13 0.0389(11) 0.0221(9) 0.0139(8) 0.0006(6) 0.0046(7) 0.0044(8)
 O11 0.0331(9) 0.0225(8) 0.0118(7) 0.0051(6) 0.0053(6) 0.0032(7)
 O12 0.0307(9) 0.0186(8) 0.0109(7) 0.0028(6) 0.0045(6) 0.0029(7)
 N7 0.0218(10) 0.0178(9) 0.0132(8) 0.0034(7) 0.0042(7) 0.0017(8)
 N8 0.0203(9) 0.0172(9) 0.0097(8) 0.0028(7) 0.0026(7) 0.0010(8)
 N11 0.0242(10) 0.0194(10) 0.0142(8) 0.0033(7) 0.0043(7) 0.0021(8)
 N9 0.0253(10) 0.0203(10) 0.0131(8) 0.0054(7) 0.0046(7) 0.0020(8)
 N12 0.0312(11) 0.0187(10) 0.0104(8) 0.0035(7) 0.0045(7) 0.0052(8)
 C17 0.0199(11) 0.0189(11) 0.0140(10) 0.0030(9) 0.0021(8) -0.0033(9)
 N10 0.0291(11) 0.0221(10) 0.0119(8) 0.0039(8) 0.0055(7) 0.0008(9)
 C19 0.0224(11) 0.0157(11) 0.0118(10) 0.0019(8) 0.0033(8) -0.0006(9)
 C22 0.0335(13) 0.0202(12) 0.0205(11) 0.0089(9) 0.0051(9) 0.0059(10)
 C20 0.0231(11) 0.0167(11) 0.0119(9) 0.0022(8) 0.0041(8) 0.0022(9)
 C18 0.0199(11) 0.0183(11) 0.0100(9) 0.0020(8) 0.0037(8) -0.0007(9)
 C21 0.0210(11) 0.0180(11) 0.0110(10) 0.0031(9) 0.0021(8) -0.0007(9)
 O16 0.0373(10) 0.0199(8) 0.0171(8) 0.0051(6) 0.0028(7) 0.0013(7)
 O15 0.0456(12) 0.0382(11) 0.0247(9) 0.0151(8) 0.0107(8) 0.0174(9)
 O14 0.0358(10) 0.0322(10) 0.0283(9) 0.0125(8) 0.0064(7) 0.0057(8)
 O1 0.0250(8) 0.0176(8) 0.0110(7) 0.0040(6) 0.0024(6) 0.0037(6)

_geom_special_details
;
 All esds (except the esd in the dihedral angle between two l.s. planes)
 are estimated using the full covariance matrix.  The cell esds are taken
 into account individually in the estimation of esds in distances, angles
 and torsion angles; correlations between esds in cell parameters are only
 used when they are defined by crystal symmetry.  An approximate (isotropic)
 treatment of cell esds is used for estimating esds involving l.s. planes.
;
loop_
  _geom_bond_atom_site_label_1
  _geom_bond_atom_site_label_2
  _geom_bond_distance
  _geom_bond_site_symmetry_2
  _geom_bond_publ_flag
 O10 C15 1.246(3) . ?
 O2 H2 0.8200 . ?
 O2 C3 1.349(3) . ?
 O4 H4 0.8200 . ?
 O4 C5 1.353(3) . ?
 O3 C4 1.266(3) . ?
 O7 H7 0.8200 . ?
 O7 C4' 1.355(3) . ?
 O6 H6 0.8200 . ?
 O6 C3' 1.378(3) . ?
 O5 H5 0.8200 . ?
 O5 C7 1.350(3) . ?
 O9 C11 1.215(3) . ?
 O8 H8 0.8200 . ?
 O8 C5' 1.366(3) . ?
 N5 N4 1.268(3) . ?
 N5 C14 1.368(3) . ?
 N1 C12 1.309(3) . ?
 N1 C13 1.383(3) . ?
 N2 C14 1.394(3) . ?
 N2 C12 1.362(3) . ?
 N2 C11 1.390(3) . ?
 N4 N3 1.394(3) . ?
 N6 H6B 0.8600 . ?
 N6 H6C 0.8600 . ?
 N6 C15 1.321(3) . ?
 N3 C11 1.358(3) . ?
 N3 C16 1.464(3) . ?
 C4' C5' 1.408(3) . ?
 C4' C3' 1.396(3) . ?
 C5' C6' 1.378(4) . ?
 C6 H6A 0.9300 . ?
 C6 C7 1.405(3) . ?
 C6 C5 1.378(3) . ?
 C14 C13 1.373(4) . ?
 C2' H2' 0.9300 . ?
 C2' C3' 1.380(4) . ?
 C2' C1' 1.398(3) . ?
 C9 C8 1.389(3) . ?
 C9 C10 1.398(3) . ?
 C9 O1 1.355(3) . ?
 C12 H12 0.9300 . ?
 C15 C13 1.473(3) . ?
 C3 C2 1.371(3) . ?
 C3 C4 1.436(4) . ?
 C1' C6' 1.409(3) . ?
 C1' C2 1.457(4) . ?
 C6' H6' 0.9300 . ?
 C2 O1 1.376(3) . ?
 C4 C10 1.436(3) . ?
 C7 C8 1.392(4) . ?
 C8 H8A 0.9300 . ?
 C10 C5 1.414(4) . ?
 C16 H16A 0.9600 . ?
 C16 H16B 0.9600 . ?
 C16 H16C 0.9600 . ?
 O13 H13A 0.8496 . ?
 O13 H13B 0.92(5) . ?
 O11 C17 1.205(3) . ?
 O12 C21 1.239(3) . ?
 N7 C19 1.377(3) . ?
 N7 C20 1.311(3) . ?
 N8 C17 1.398(3) . ?
 N8 C20 1.366(3) . ?
 N8 C18 1.393(3) . ?
 N11 N10 1.278(3) . ?
 N11 C18 1.366(3) . ?
 N9 C17 1.365(3) . ?
 N9 N10 1.387(3) . ?
 N9 C22 1.468(3) . ?
 N12 H12A 0.8600 . ?
 N12 H12B 0.8600 . ?
 N12 C21 1.327(3) . ?
 C19 C18 1.378(3) . ?
 C19 C21 1.491(3) . ?
 C22 H22A 0.9600 . ?
 C22 H22B 0.9600 . ?
 C22 H22C 0.9600 . ?
 C20 H20 0.9300 . ?
 O16 H16D 0.8493 . ?
 O16 H16E 0.8503 . ?
 O15 H15A 0.8504 . ?
 O15 H15B 0.98(5) . ?
 O14 H14A 0.8502 . ?
 O14 H14B 0.8500 . ?

loop_
  _geom_angle_atom_site_label_1
  _geom_angle_atom_site_label_2
  _geom_angle_atom_site_label_3
  _geom_angle
  _geom_angle_site_symmetry_1
  _geom_angle_site_symmetry_3
  _geom_angle_publ_flag
 C3 O2 H2 109.5 . . ?
 C5 O4 H4 109.5 . . ?
 C4' O7 H7 109.5 . . ?
 C3' O6 H6 109.5 . . ?
 C7 O5 H5 109.5 . . ?
 C5' O8 H8 109.5 . . ?
 N4 N5 C14 119.08(18) . . ?
 C12 N1 C13 106.7(2) . . ?
 C12 N2 C14 107.23(19) . . ?
 C12 N2 C11 130.81(18) . . ?
 C11 N2 C14 121.8(2) . . ?
 N5 N4 N3 120.0(2) . . ?
 H6B N6 H6C 120.0 . . ?
 C15 N6 H6B 120.0 . . ?
 C15 N6 H6C 120.0 . . ?
 N4 N3 C16 114.2(2) . . ?
 C11 N3 N4 126.2(2) . . ?
 C11 N3 C16 119.26(18) . . ?
 O7 C4' C5' 116.1(2) . . ?
 O7 C4' C3' 125.86(19) . . ?
 C3' C4' C5' 118.0(2) . . ?
 O8 C5' C4' 115.3(2) . . ?
 O8 C5' C6' 123.01(18) . . ?
 C6' C5' C4' 121.7(2) . . ?
 C7 C6 H6A 120.2 . . ?
 C5 C6 H6A 120.2 . . ?
 C5 C6 C7 119.6(2) . . ?
 N5 C14 N2 120.9(2) . . ?
 N5 C14 C13 133.85(19) . . ?
 C13 C14 N2 105.3(2) . . ?
 C3' C2' H2' 119.3 . . ?
 C3' C2' C1' 121.4(2) . . ?
 C1' C2' H2' 119.3 . . ?
 C8 C9 C10 122.6(2) . . ?
 O1 C9 C8 116.5(2) . . ?
 O1 C9 C10 120.9(2) . . ?
 N1 C12 N2 111.21(18) . . ?
 N1 C12 H12 124.4 . . ?
 N2 C12 H12 124.4 . . ?
 O6 C3' C4' 123.3(2) . . ?
 O6 C3' C2' 116.0(2) . . ?
 C2' C3' C4' 120.60(19) . . ?
 O10 C15 N6 123.64(19) . . ?
 O10 C15 C13 120.3(2) . . ?
 N6 C15 C13 116.0(2) . . ?
 O2 C3 C2 120.3(2) . . ?
 O2 C3 C4 118.47(18) . . ?
 C2 C3 C4 121.2(2) . . ?
 N1 C13 C15 122.2(2) . . ?
 C14 C13 N1 109.58(18) . . ?
 C14 C13 C15 128.2(2) . . ?
 C2' C1' C6' 118.4(2) . . ?
 C2' C1' C2 119.1(2) . . ?
 C6' C1' C2 122.53(19) . . ?
 C5' C6' C1' 119.86(19) . . ?
 C5' C6' H6' 120.1 . . ?
 C1' C6' H6' 120.1 . . ?
 C3 C2 C1' 128.6(2) . . ?
 C3 C2 O1 119.9(2) . . ?
 O1 C2 C1' 111.45(18) . . ?
 O3 C4 C3 120.3(2) . . ?
 O3 C4 C10 122.9(2) . . ?
 C10 C4 C3 116.8(2) . . ?
 O9 C11 N2 122.7(2) . . ?
 O9 C11 N3 125.8(2) . . ?
 N3 C11 N2 111.52(18) . . ?
 O5 C7 C6 121.8(2) . . ?
 O5 C7 C8 116.9(2) . . ?
 C8 C7 C6 121.2(2) . . ?
 C9 C8 C7 118.0(2) . . ?
 C9 C8 H8A 121.0 . . ?
 C7 C8 H8A 121.0 . . ?
 C9 C10 C4 119.5(2) . . ?
 C9 C10 C5 117.7(2) . . ?
 C5 C10 C4 122.8(2) . . ?
 O4 C5 C6 119.4(2) . . ?
 O4 C5 C10 119.7(2) . . ?
 C6 C5 C10 120.8(2) . . ?
 N3 C16 H16A 109.5 . . ?
 N3 C16 H16B 109.5 . . ?
 N3 C16 H16C 109.5 . . ?
 H16A C16 H16B 109.5 . . ?
 H16A C16 H16C 109.5 . . ?
 H16B C16 H16C 109.5 . . ?
 H13A O13 H13B 111.7 . . ?
 C20 N7 C19 107.21(19) . . ?
 C20 N8 C17 130.53(18) . . ?
 C20 N8 C18 107.55(18) . . ?
 C18 N8 C17 121.9(2) . . ?
 N10 N11 C18 118.98(17) . . ?
 C17 N9 N10 126.80(19) . . ?
 C17 N9 C22 118.82(18) . . ?
 N10 N9 C22 114.4(2) . . ?
 H12A N12 H12B 120.0 . . ?
 C21 N12 H12A 120.0 . . ?
 C21 N12 H12B 120.0 . . ?
 O11 C17 N8 123.6(2) . . ?
 O11 C17 N9 125.2(2) . . ?
 N9 C17 N8 111.16(17) . . ?
 N11 N10 N9 119.8(2) . . ?
 N7 C19 C18 109.55(18) . . ?
 N7 C19 C21 122.5(2) . . ?
 C18 C19 C21 127.9(2) . . ?
 N9 C22 H22A 109.5 . . ?
 N9 C22 H22B 109.5 . . ?
 N9 C22 H22C 109.5 . . ?
 H22A C22 H22B 109.5 . . ?
 H22A C22 H22C 109.5 . . ?
 H22B C22 H22C 109.5 . . ?
 N7 C20 N8 110.60(19) . . ?
 N7 C20 H20 124.7 . . ?
 N8 C20 H20 124.7 . . ?
 N11 C18 N8 121.2(2) . . ?
 N11 C18 C19 133.68(19) . . ?
 C19 C18 N8 105.1(2) . . ?
 O12 C21 N12 123.74(19) . . ?
 O12 C21 C19 121.2(2) . . ?
 N12 C21 C19 115.1(2) . . ?
 H16D O16 H16E 104.5 . . ?
 H15A O15 H15B 104.3 . . ?
 H14A O14 H14B 104.5 . . ?
 C9 O1 C2 121.70(18) . . ?

loop_
  _geom_hbond_atom_site_label_D
  _geom_hbond_atom_site_label_H
  _geom_hbond_atom_site_label_A
  _geom_hbond_distance_DH
  _geom_hbond_distance_HA
  _geom_hbond_distance_DA
  _geom_hbond_angle_DHA
  _geom_hbond_site_symmetry_A
 O2 H2 O3 0.82 2.31 2.719(2) 111.3 .
 O2 H2 O3 0.82 1.96 2.686(2) 146.6 2_665
 O4 H4 O3 0.82 1.89 2.625(2) 148.1 .
 O7 H7 O10 0.82 1.86 2.672(2) 173.3 2_676
 O7 H7 O6 0.82 2.56 2.948(2) 110.1 .
 O5 H5 O16 0.82 1.84 2.659(3) 173.5 .
 O8 H8 O13 0.82 1.95 2.732(2) 159.7 1_455
 N6 H6B O11 0.86 2.57 3.208(2) 131.9 2_666
 N6 H6B O16 0.86 2.35 3.079(2) 143.4 2_766
 N6 H6C N7 0.86 2.30 3.104(3) 155.0 1_655
 N12 H12A O12 0.86 2.17 3.008(2) 165.3 2_565
 O15 H15B O7 0.98(5) 2.30(4) 2.949(3) 123(3) 1_645
 O13 H13B O9 0.92(5) 2.11(5) 2.974(3) 155(3) .

loop_
  _geom_torsion_atom_site_label_1
  _geom_torsion_atom_site_label_2
  _geom_torsion_atom_site_label_3
  _geom_torsion_atom_site_label_4
  _geom_torsion
  _geom_torsion_site_symmetry_1
  _geom_torsion_site_symmetry_2
  _geom_torsion_site_symmetry_3
  _geom_torsion_site_symmetry_4
  _geom_torsion_publ_flag
 O10 C15 C13 N1 177.0(2) . . . . ?
 O10 C15 C13 C14 -2.0(4) . . . . ?
 O2 C3 C2 C1' -1.7(3) . . . . ?
 O2 C3 C2 O1 179.17(18) . . . . ?
 O2 C3 C4 O3 -0.6(3) . . . . ?
 O2 C3 C4 C10 179.05(18) . . . . ?
 O3 C4 C10 C9 -179.15(19) . . . . ?
 O3 C4 C10 C5 0.6(3) . . . . ?
 O7 C4' C5' O8 1.7(3) . . . . ?
 O7 C4' C5' C6' -177.60(19) . . . . ?
 O7 C4' C3' O6 -0.7(4) . . . . ?
 O7 C4' C3' C2' 176.6(2) . . . . ?
 O5 C7 C8 C9 179.53(18) . . . . ?
 O8 C5' C6' C1' -178.43(19) . . . . ?
 N5 N4 N3 C11 -2.3(3) . . . . ?
 N5 N4 N3 C16 -175.8(2) . . . . ?
 N5 C14 C13 N1 177.6(2) . . . . ?
 N5 C14 C13 C15 -3.3(4) . . . . ?
 N2 C14 C13 N1 -0.3(2) . . . . ?
 N2 C14 C13 C15 178.7(2) . . . . ?
 N4 N5 C14 N2 -0.8(3) . . . . ?
 N4 N5 C14 C13 -178.5(2) . . . . ?
 N4 N3 C11 O9 -173.6(2) . . . . ?
 N4 N3 C11 N2 7.0(3) . . . . ?
 N6 C15 C13 N1 -3.3(3) . . . . ?
 N6 C15 C13 C14 177.8(2) . . . . ?
 C4' C5' C6' C1' 0.8(3) . . . . ?
 C5' C4' C3' O6 -178.8(2) . . . . ?
 C5' C4' C3' C2' -1.6(3) . . . . ?
 C6 C7 C8 C9 -0.8(3) . . . . ?
 C14 N5 N4 N3 -1.1(3) . . . . ?
 C14 N2 C12 N1 0.2(3) . . . . ?
 C14 N2 C11 O9 172.0(2) . . . . ?
 C14 N2 C11 N3 -8.6(3) . . . . ?
 C2' C1' C6' C5' -1.4(3) . . . . ?
 C2' C1' C2 C3 -167.0(2) . . . . ?
 C2' C1' C2 O1 12.2(3) . . . . ?
 C9 C10 C5 O4 179.94(19) . . . . ?
 C9 C10 C5 C6 0.4(3) . . . . ?
 C12 N1 C13 C14 0.4(2) . . . . ?
 C12 N1 C13 C15 -178.7(2) . . . . ?
 C12 N2 C14 N5 -178.17(19) . . . . ?
 C12 N2 C14 C13 0.1(2) . . . . ?
 C12 N2 C11 O9 -2.5(4) . . . . ?
 C12 N2 C11 N3 176.9(2) . . . . ?
 C3' C4' C5' O8 180.00(19) . . . . ?
 C3' C4' C5' C6' 0.7(3) . . . . ?
 C3' C2' C1' C6' 0.6(3) . . . . ?
 C3' C2' C1' C2 179.2(2) . . . . ?
 C3 C2 O1 C9 2.5(3) . . . . ?
 C3 C4 C10 C9 1.2(3) . . . . ?
 C3 C4 C10 C5 -179.06(19) . . . . ?
 C13 N1 C12 N2 -0.4(2) . . . . ?
 C1' C2' C3' O6 178.4(2) . . . . ?
 C1' C2' C3' C4' 0.9(3) . . . . ?
 C1' C2 O1 C9 -176.74(17) . . . . ?
 C6' C1' C2 C3 11.6(4) . . . . ?
 C6' C1' C2 O1 -169.25(18) . . . . ?
 C2 C3 C4 O3 -179.85(19) . . . . ?
 C2 C3 C4 C10 -0.2(3) . . . . ?
 C2 C1' C6' C5' 179.98(19) . . . . ?
 C4 C3 C2 C1' 177.4(2) . . . . ?
 C4 C3 C2 O1 -1.6(3) . . . . ?
 C4 C10 C5 O4 0.2(3) . . . . ?
 C4 C10 C5 C6 -179.4(2) . . . . ?
 C11 N2 C14 N5 6.2(3) . . . . ?
 C11 N2 C14 C13 -175.55(19) . . . . ?
 C11 N2 C12 N1 175.3(2) . . . . ?
 C7 C6 C5 O4 -179.34(19) . . . . ?
 C7 C6 C5 C10 0.2(3) . . . . ?
 C8 C9 C10 C4 178.57(19) . . . . ?
 C8 C9 C10 C5 -1.2(3) . . . . ?
 C8 C9 O1 C2 179.51(18) . . . . ?
 C10 C9 C8 C7 1.4(3) . . . . ?
 C10 C9 O1 C2 -1.5(3) . . . . ?
 C5 C6 C7 O5 179.66(19) . . . . ?
 C5 C6 C7 C8 0.0(3) . . . . ?
 C16 N3 C11 O9 -0.5(4) . . . . ?
 C16 N3 C11 N2 -179.9(2) . . . . ?
 N7 C19 C18 N8 0.1(2) . . . . ?
 N7 C19 C18 N11 -178.2(2) . . . . ?
 N7 C19 C21 O12 179.31(19) . . . . ?
 N7 C19 C21 N12 -0.1(3) . . . . ?
 C17 N8 C20 N7 -177.91(19) . . . . ?
 C17 N8 C18 N11 -3.5(3) . . . . ?
 C17 N8 C18 C19 177.90(17) . . . . ?
 C17 N9 N10 N11 1.1(3) . . . . ?
 N10 N11 C18 N8 0.4(3) . . . . ?
 N10 N11 C18 C19 178.5(2) . . . . ?
 N10 N9 C17 O11 176.9(2) . . . . ?
 N10 N9 C17 N8 -3.8(3) . . . . ?
 C19 N7 C20 N8 0.5(2) . . . . ?
 C22 N9 C17 O11 -1.7(3) . . . . ?
 C22 N9 C17 N8 177.65(18) . . . . ?
 C22 N9 N10 N11 179.73(19) . . . . ?
 C20 N7 C19 C18 -0.4(2) . . . . ?
 C20 N7 C19 C21 -179.00(19) . . . . ?
 C20 N8 C17 O11 1.3(3) . . . . ?
 C20 N8 C17 N9 -178.0(2) . . . . ?
 C20 N8 C18 N11 178.74(18) . . . . ?
 C20 N8 C18 C19 0.2(2) . . . . ?
 C18 N8 C17 O11 -175.9(2) . . . . ?
 C18 N8 C17 N9 4.8(3) . . . . ?
 C18 N8 C20 N7 -0.4(2) . . . . ?
 C18 N11 N10 N9 0.8(3) . . . . ?
 C18 C19 C21 O12 1.0(3) . . . . ?
 C18 C19 C21 N12 -178.5(2) . . . . ?
 C21 C19 C18 N8 178.6(2) . . . . ?
 C21 C19 C18 N11 0.3(4) . . . . ?
 O1 C9 C8 C7 -179.59(18) . . . . ?
 O1 C9 C10 C4 -0.4(3) . . . . ?
 O1 C9 C10 C5 179.81(18) . . . . ?

_shelx_res_file
;
TITL ljm_170922-5_170925_2 in P-1 #2
    ljm_170922-5_170925_2.res
    created by SHELXL-2016/6 at 18:59:20 on 05-Nov-2020
REM reset to P-1 #2
CELL 1.54184 7.491663 14.465195 15.945537 110.2946 100.2648 90.8105
ZERR 2 0.000494 0.00095 0.000996 0.0059 0.0054 0.0053
LATT 1
SFAC C H N O
UNIT 54 60 24 32
EQIV $1 1-X,1-Y,-Z
EQIV $2 1+X,-1+Y,+Z
EQIV $3 1-X,2-Y,1-Z
EQIV $4 -1+X,+Y,+Z
EQIV $5 1-X,1-Y,1-Z
EQIV $6 2-X,1-Y,1-Z
EQIV $7 1+X,+Y,+Z
EQIV $8 -X,1-Y,-Z

L.S. 4
PLAN  5
SIZE 0.1 0.08 0.05
HTAB O2 O3
HTAB O2 O3_$1
HTAB O4 O3
HTAB O7 O10_$3
HTAB O7 O6
HTAB O5 O16
HTAB O8 O13_$4
HTAB N6 O11_$5
HTAB N6 O16_$6
HTAB N6 N7_$7
HTAB N12 O12_$8
HTAB O15 O7_$2
HTAB O13 O9
CONF
BOND $H
MORE -1
fmap 2
acta
SHEL 99 0.86
REM <olex2.extras>
REM <HklSrc "%.\\ljm_170922-5_170925_2.hkl">
REM </olex2.extras>

WGHT    0.101900
FVAR       2.60005
O10   4    0.793189    0.896381    0.457614    11.00000    0.04493    0.01993 =
         0.01166    0.00154    0.00253    0.00819
O2    4    0.345826    0.601582    0.086116    11.00000    0.03445    0.02195 =
         0.01113    0.00516    0.00650    0.00679
AFIX 147
H2    2    0.393104    0.570382    0.043289    11.00000   -1.50000
AFIX   0
O4    4    0.646266    0.297218    0.125491    11.00000    0.03852    0.02115 =
         0.01148    0.00106    0.00438    0.00714
AFIX 147
H4    2    0.607274    0.320909    0.086629    11.00000   -1.50000
AFIX   0
O3    4    0.496448    0.426094    0.058434    11.00000    0.03231    0.02135 =
         0.01196    0.00187    0.00706    0.00412
O7    4    0.100665    0.998955    0.364681    11.00000    0.03968    0.01577 =
         0.01256    0.00118    0.00206    0.00601
AFIX 147
H7    2    0.129758    1.027316    0.420027    11.00000   -1.50000
AFIX   0
O6    4    0.296634    0.912617    0.493473    11.00000    0.05344    0.01691 =
         0.00865    0.00117    0.00398    0.00706
AFIX 147
H6    2    0.282207    0.971752    0.507226    11.00000   -1.50000
AFIX   0
O5    4    0.682545    0.368576    0.443383    11.00000    0.03486    0.02230 =
         0.01573    0.00790    0.00145    0.00532
AFIX 147
H5    2    0.729660    0.315892    0.430525    11.00000   -1.50000
AFIX   0

O9    4    0.548337    0.858875    0.034988    11.00000    0.04403    0.02649 =
         0.01115    0.00294    0.00103    0.00772
O8    4    0.061140    0.903440    0.191108    11.00000    0.04007    0.01875 =
         0.01075    0.00177   -0.00099    0.00529
AFIX 147
H8    2    0.042612    0.865466    0.137950    11.00000   -1.50000
AFIX   0

N5    3    0.601131    0.971942    0.309144    11.00000    0.02771    0.01835 =
         0.01498    0.00380    0.00233    0.00330
N1    3    0.763914    0.729914    0.225072    11.00000    0.02426    0.01860 =
         0.01310    0.00347    0.00213   -0.00053
N2    3    0.629361    0.838737    0.172435    11.00000    0.02392    0.01775 =
         0.00883    0.00134    0.00038   -0.00039
N4    3    0.522244    1.018271    0.260559    11.00000    0.03414    0.02148 =
         0.01214    0.00202    0.00365    0.00219
N6    3    0.879173    0.740598    0.404774    11.00000    0.03712    0.01869 =
         0.01060    0.00219    0.00309    0.00709
AFIX  93
H6B   2    0.918801    0.740646    0.458834    11.00000   -1.20000
H6C   2    0.886060    0.689240    0.358106    11.00000   -1.20000
AFIX   0
N3    3    0.497944    0.977255    0.165872    11.00000    0.03143    0.01935 =
         0.01084    0.00237    0.00129    0.00402

C4'   1    0.175770    0.911191    0.340282    11.00000    0.02547    0.01377 =
         0.01488    0.00279    0.00606    0.00011
C5'   1    0.152678    0.858032    0.245990    11.00000    0.02357    0.01878 =
         0.01313    0.00385    0.00128   -0.00290
C6    1    0.667929    0.330266    0.282698    11.00000    0.02318    0.01698 =
         0.01705    0.00206    0.00046   -0.00083
AFIX  43
H6A   2    0.722697    0.271688    0.277143    11.00000   -1.20000
AFIX   0

C14   1    0.658633    0.881010    0.267244    11.00000    0.02230    0.01875 =
         0.01000    0.00066    0.00374   -0.00086
C2'   1    0.330913    0.776100    0.366972    11.00000    0.02624    0.01762 =
         0.01302    0.00500    0.00276    0.00109
AFIX  43
H2'   2    0.390731    0.748612    0.407866    11.00000   -1.20000
AFIX   0
C9    1    0.507007    0.505835    0.301050    11.00000    0.01761    0.01724 =
         0.01599    0.00378    0.00118   -0.00155

C12   1    0.695909    0.748016    0.151383    11.00000    0.02729    0.01741 =
         0.01211    0.00126    0.00395    0.00171
AFIX  43
H12   2    0.693344    0.704587    0.092314    11.00000   -1.20000
AFIX   0

C3'   1    0.268371    0.868614    0.399962    11.00000    0.02969    0.01893 =
         0.01073    0.00241    0.00282   -0.00300
C15   1    0.807725    0.819413    0.393418    11.00000    0.02621    0.01731 =
         0.01159    0.00241    0.00382    0.00000
C3    1    0.398153    0.569768    0.156208    11.00000    0.02088    0.02036 =
         0.01118    0.00307    0.00233   -0.00155
C13   1    0.742862    0.812152    0.298343    11.00000    0.02122    0.01583 =
         0.01262    0.00196    0.00228   -0.00048
C1'   1    0.306281    0.722790    0.273372    11.00000    0.02183    0.01736 =
         0.01234    0.00237    0.00321   -0.00295
C6'   1    0.216890    0.766154    0.212543    11.00000    0.02355    0.01814 =
         0.01041    0.00048    0.00162   -0.00171
AFIX  43
H6'   2    0.201242    0.732857    0.149958    11.00000   -1.20000
AFIX   0
C2    1    0.377188    0.625960    0.242382    11.00000    0.02069    0.02010 =
         0.01178    0.00406    0.00079   -0.00298
C4    1    0.477880    0.476836    0.138420    11.00000    0.01985    0.01918 =
         0.01268    0.00335    0.00324   -0.00151

C11   1    0.556973    0.890313    0.116960    11.00000    0.02587    0.02034 =
         0.01468    0.00313    0.00164   -0.00036
C7    1    0.636281    0.391888    0.367786    11.00000    0.02214    0.01884 =
         0.01458    0.00568   -0.00013   -0.00273
C8    1    0.554580    0.479935    0.377732    11.00000    0.02277    0.02100 =
         0.01055    0.00142    0.00193   -0.00016
AFIX  43
H8A   2    0.532531    0.520184    0.434020    11.00000   -1.20000
AFIX   0
C10   1    0.534436    0.446224    0.214969    11.00000    0.01875    0.01800 =
         0.01398    0.00230    0.00078   -0.00276
C5    1    0.617267    0.357199    0.207492    11.00000    0.02052    0.01777 =
         0.01505    0.00146    0.00251   -0.00058

C16   1    0.416818    1.041672    0.118680    11.00000    0.04833    0.02292 =
         0.01856    0.00624    0.00037    0.01087
AFIX 137
H16A  2    0.362380    1.093617    0.159703    11.00000   -1.50000
H16B  2    0.325319    1.003717    0.067183    11.00000   -1.50000
H16C  2    0.509558    1.069923    0.098209    11.00000   -1.50000
AFIX   6

O13   4    0.919584    0.798525    0.011864    11.00000    0.03887    0.02209 =
         0.01388    0.00064    0.00456    0.00444
H13A  2    0.935720    0.739235   -0.018724    11.00000   -1.50000
AFIX   0

O11   4    0.138387    0.383022    0.463898    11.00000    0.03313    0.02254 =
         0.01179    0.00505    0.00525    0.00324
O12   4    0.053196    0.404110    0.056416    11.00000    0.03068    0.01860 =
         0.01093    0.00277    0.00449    0.00289
N7    3   -0.025494    0.534834    0.284615    11.00000    0.02183    0.01781 =
         0.01320    0.00336    0.00423    0.00167
N8    3    0.093134    0.419795    0.333076    11.00000    0.02030    0.01717 =
         0.00966    0.00280    0.00259    0.00100
N11   3    0.176766    0.304826    0.198820    11.00000    0.02419    0.01941 =
         0.01424    0.00327    0.00434    0.00213
N9    3    0.228716    0.280720    0.336447    11.00000    0.02534    0.02031 =
         0.01309    0.00540    0.00458    0.00204
N12   3   -0.069568    0.549742    0.112168    11.00000    0.03117    0.01872 =
         0.01037    0.00347    0.00454    0.00523
AFIX  93
H12A  2   -0.085399    0.558587    0.060809    11.00000   -1.20000
H12B  2   -0.101409    0.592922    0.158491    11.00000   -1.20000
AFIX   0
C17   1    0.152375    0.362061    0.385464    11.00000    0.01986    0.01887 =
         0.01404    0.00301    0.00205   -0.00330
N10   3    0.239833    0.251888    0.245161    11.00000    0.02914    0.02206 =
         0.01191    0.00390    0.00552    0.00082
C19   1    0.026123    0.462892    0.212459    11.00000    0.02244    0.01569 =
         0.01182    0.00193    0.00327   -0.00061
C22   1    0.305304    0.213302    0.381645    11.00000    0.03349    0.02023 =
         0.02053    0.00887    0.00513    0.00589
AFIX 137
H22A  2    0.378019    0.250999    0.440131    11.00000   -1.50000
H22B  2    0.379759    0.169840    0.344830    11.00000   -1.50000
H22C  2    0.208209    0.174986    0.389527    11.00000   -1.50000
AFIX   0
C20   1    0.014654    0.507577    0.355576    11.00000    0.02313    0.01668 =
         0.01192    0.00222    0.00413    0.00217
AFIX  43
H20   2   -0.007239    0.543067    0.413253    11.00000   -1.20000
AFIX   0
C18   1    0.101246    0.389875    0.240963    11.00000    0.01990    0.01833 =
         0.01004    0.00198    0.00368   -0.00067
C21   1    0.003985    0.469475    0.119937    11.00000    0.02104    0.01796 =
         0.01099    0.00313    0.00213   -0.00068

AFIX   6
O16   4    0.839534    0.199545    0.415459    11.00000    0.03732    0.01985 =
         0.01706    0.00508    0.00283    0.00128
H16D  2    0.786550    0.159296    0.433030    11.00000   -1.50000
H16E  2    0.853218    0.165118    0.362009    11.00000   -1.50000
AFIX   6

O15   4    0.900741    0.095068    0.245019    11.00000    0.04562    0.03824 =
         0.02468    0.01506    0.01070    0.01738
H15A  2    0.891790    0.103196    0.194153    11.00000   -1.50000
AFIX   6

O14   4    0.849661    0.124402    0.080748    11.00000    0.03584    0.03222 =
         0.02832    0.01253    0.00645    0.00572
H14A  2    0.931559    0.143342    0.058210    11.00000   -1.50000
H14B  2    0.770736    0.166377    0.082874    11.00000   -1.50000
AFIX   0

O1    4    0.428842    0.592287    0.313218    11.00000    0.02496    0.01756 =
         0.01096    0.00401    0.00244    0.00369
H15B  2    0.988689    0.045525    0.242655    11.00000    0.06016
H13B  2    0.799464    0.811840   -0.000098    11.00000    0.05333
HKLF 4


REM  ljm_170922-5_170925_2 in P-1 #2
REM R1 =  0.0602 for    4372 Fo > 4sig(Fo)  and  0.0698 for all    5231 data
REM    524 parameters refined using      0 restraints

END

WGHT      0.1019      0.0000

REM Highest difference peak  0.432,  deepest hole -0.524,  1-sigma level  0.119
Q1    1   0.3919  0.6000  0.1990  11.00000  0.05    0.43
Q2    1   0.4663  0.9628  0.4957  11.00000  0.05    0.42
Q3    1   0.8063  0.1241  0.2795  11.00000  0.05    0.42
Q4    1  -0.0076  0.9591  0.4240  11.00000  0.05    0.38
Q5    1   0.9076  0.8036  0.2319  11.00000  0.05    0.37
;
_shelx_res_checksum                97544
_shelx_hkl_file
;
  -9  -3   7 44.1426 16.0246  22
  -9  -2   7 438.365 48.4113  22
  -9  -1   6 631.045 59.5752  22
  -9  -1   7 24.7149 15.3846  22
  -9   0   6 124.776 26.2412  22
  -8  -8   4 1917.82 101.342   9
  -8  -8   5 2448.18 115.414   9
  -8  -8   6 679.745 59.8390   9
  -8  -7   1 272.489 39.4905   9
  -8  -7   2 6549.34 191.133   9
  -8  -7   3 113.695 27.2138   9
  -8  -7   4 4724.80 170.758   9
  -8  -7   5 3841.98 153.840   9
  -8  -7   6 268.320 39.8175   9
  -8  -7   7 1466.00 89.6097   9
  -8  -7   9 219.028 37.5871  22
  -8  -7  10 163.560 29.6898  22
  -8  -6  -1 159.413 28.1537   9
  -8  -6   0-17.4102 14.4384   9
  -8  -6   1 119.943 28.1944   9
  -8  -6   2 2441.99 123.207   9
  -8  -6   3 1142.53 85.6971   9
  -8  -6   4 25.9451 17.1345   9
  -8  -6   5 42.2891 21.7862   9
  -8  -6   6 4743.42 171.810   9
  -8  -6  10 67.4405 22.3001  22
  -8  -6  11-10.4036 8.60792  22
  -8  -5  -2 315.412 39.9490   9
  -8  -5  -1 48.1356 18.7965   9
  -8  -5   0-9.88043 8.08959   9
  -8  -5   1 640.415 64.5179   9
  -8  -5   2 742.623 71.5316   9
  -8  -5   3 162.362 35.2064   9
  -8  -5   4 42.8611 17.7894   9
  -8  -5   5 157.099 32.9181   9
  -8  -5  10 624.413 69.0324  22
  -8  -5  11 14.2539 12.5020  22
  -8  -5  12 213.471 34.8723  22
  -8  -4  -3 273.713 36.6925   9
  -8  -4  -2 266.242 38.7585   9
  -8  -4  -1 87.3695 23.7565   9
  -8  -4   0 6.11583 11.0970   9
  -8  -4   1 582.535 63.0825   9
  -8  -4   2 201.669 39.4567   9
  -8  -4   3 32.8424 14.9343   9
  -8  -4   4 245.095 42.0589   9
  -8  -4  10 0.28381 13.2576  22
  -8  -4  11 456.599 57.2875  22
  -8  -4  12 87.8483 25.5155  22
  -8  -3  -3 476.280 49.8844   9
  -8  -3  -2-3.45323 8.27988   9
  -8  -3  -1 29.7477 14.9575   9
  -8  -3   0 160.979 32.5814   9
  -8  -3   1-20.2926 16.2811   9
  -8  -3   2 88.9339 26.2988   9
  -8  -3   3 160.832 34.9385   9
  -8  -3  10 310.753 50.7339  22
  -8  -3  11 663.999 70.0707  22
  -8  -3  12 81.5345 27.0064  22
  -8  -2  -4 148.548 27.6563   9
  -8  -2  -2 168.612 32.9805   9
  -8  -2  -1 28.6899 17.9762   9
  -8  -2   0 2584.13 130.205   9
  -8  -2   1 65.8806 21.7785   9
  -8  -2   9 757.414 86.7130  22
  -8  -2  10 474.791 64.8206  22
  -8  -2  11 510.458 61.6061  22
  -8  -2  12 64.6727 22.0752  22
  -8  -1  -1 107.525 25.9685   9
  -8  -1   0 60.7260 21.4848   9
  -8  -1   9 1498.52 118.057  22
  -8  -1  10 4.88887 12.3851  22
  -8  -1  11 865.633 77.7573  22
  -8  -1  12 5215.43 173.009  22
  -8   0   8 214.541 45.6895  22
  -8   0   9 1010.93 92.3709  22
  -8   0  10 470.587 58.0256  14
  -8   0  10 491.393 60.6317  22
  -8   0  11 95.1532 26.0082  22
  -8   0  11 114.968 28.5493  14
  -8   1   7 74.7694 27.0703  22
  -8   1   8 2.34163 14.1692  22
  -8   1   9 913.809 84.5339  14
  -8   1   9 974.516 84.8150  22
  -8   1  10 305.442 44.3370  14
  -8   1  10 342.600 47.3998  22
  -8   2   6 1394.47 106.010  22
  -8   2   7 328.878 50.9830  22
  -8   2   8 244.450 44.9918  14
  -8   2   8 303.990 45.4413  22
  -8   2   9 98.5706 25.1031  22
  -8   2   9 114.836 31.8587  14
  -8   2  10 405.833 52.4947  14
  -8   3   5 1217.58 92.0556  22
  -8   3   6 2648.89 130.386  22
  -8   3   7 1298.34 104.018  14
  -8   3   7 1167.86 82.7807  22
  -8   3   8 3833.82 173.075  14
  -8   3   9 176.227 35.2925  14
  -8   4   7 964.745 86.6753  14
  -8   4   8 916.810 82.7745  14
  -8   4   9 85.5645 25.3345  14
  -8   5   6 32.3651 22.8937  14
  -8   5   7 18.4358 14.4647  14
  -8   6   6 75.2882 23.7750  14
  -7 -11   4-8.32796 13.0195   9
  -7 -11   5 96.8093 24.6084   9
  -7 -11   6-8.37962 11.5212   9
  -7 -11   7 473.873 55.1471   9
  -7 -11   8 36.5080 16.8345   9
  -7 -11   9 995.718 76.8238   9
  -7 -10   1 6.52529 9.75252   9
  -7 -10   2-23.8970 14.8896   9
  -7 -10   3 176.178 38.3399   9
  -7 -10   4 201.090 41.1328   9
  -7 -10   5 378.536 56.6883   9
  -7 -10   6 10.9572 14.8177   9
  -7 -10   7 99.1890 30.7188   9
  -7 -10   8 21.3970 19.5210   9
  -7 -10   9 265.306 43.9854   9
  -7 -10  10-18.4293 15.6123   9
  -7  -9   0 104.996 29.3480   9
  -7  -9   1 20.3060 13.9327   9
  -7  -9   2 21.4957 16.9008   9
  -7  -9   3 46.2826 21.1232   9
  -7  -9   4 1.13756 14.1585   9
  -7  -9   5 25.4359 19.0491   9
  -7  -9   6 297.879 53.7143   9
  -7  -9   7 50.7716 28.1237   9
  -7  -9   8 984.835 93.3722   9
  -7  -9   9 32.8357 14.5285   9
  -7  -9  10 48.3281 22.3867   9
  -7  -9  11 11.0492 8.86257   9
  -7  -8  -2 695.231 68.4674   9
  -7  -8  -1 2752.25 139.929   9
  -7  -8   0 1254.64 98.1646   9
  -7  -8   1 831.015 83.7086   9
  -7  -8   2 377.887 59.5787   9
  -7  -8   3 25.7423 16.3681   9
  -7  -8   4 1177.69 107.384   9
  -7  -8   5 1712.44 128.417   9
  -7  -8   6 466.007 69.4211   9
  -7  -8   7 204.007 47.0841   9
  -7  -8   8 429.326 65.0832   9
  -7  -8   9 39.5231 19.4080   9
  -7  -8  10 22.3179 15.0375  22
  -7  -8  10 4.56914 11.6546   9
  -7  -8  11 163.890 34.1051  22
  -7  -8  12-0.05017 8.51175  22
  -7  -7  -3 19.1395 12.8056   9
  -7  -7  -2 456.829 59.1906   9
  -7  -7  -1 383.623 56.5600   9
  -7  -7   0 278.375 51.6604   9
  -7  -7   1 68.2476 26.3381   9
  -7  -7   2 18.5279 13.1247   9
  -7  -7   3 579.011 75.4632   9
  -7  -7   4 545.431 73.4107   9
  -7  -7   5 13.2399 17.4559   9
  -7  -7   6 135.778 40.8613   9
  -7  -7   7 534.425 74.2972   9
  -7  -7   8 436.015 66.1865   9
  -7  -7   9 690.631 80.0960   9
  -7  -7  10 1162.41 98.2768   9
  -7  -7  11 2.32266 11.1808  22
  -7  -7  12 299.799 48.0017  22
  -7  -7  13 904.253 73.8863  22
  -7  -6  -4 830.447 77.3552   9
  -7  -6  -3 78.1938 26.4924   9
  -7  -6  -2 80.1303 26.0363   9
  -7  -6  -1 89.1242 34.9325   9
  -7  -6   0 1472.97 116.464   9
  -7  -6   1 713.633 83.7182   9
  -7  -6   2 654.576 81.3200   9
  -7  -6   3 73.0565 33.0858   9
  -7  -6   4 532.964 77.0420   9
  -7  -6   5 387.206 64.4063   9
  -7  -6   6 1940.83 142.401   9
  -7  -6   7 51.3108 30.2776   9
  -7  -6   8 13.5974 18.3630   9
  -7  -6   9 1616.85 121.520   9
  -7  -6  11 22.2358 20.5523  22
  -7  -6  12 1487.46 111.536  22
  -7  -6  13 90.5675 27.8166  22
  -7  -6  14 76.1634 21.9224  22
  -7  -5   1 4340.22 208.372   9
  -7  -5   2 68.2463 31.5883   9
  -7  -5   3 772.478 89.4544   9
  -7  -5   4 1961.98 142.216   9
  -7  -5   5 3.20668 15.7222   9
  -7  -5   6 20.0606 21.7317   9
  -7  -5   7-1.34797 11.1391   9
  -7  -5   8-14.5264 21.3298   9
  -7  -5  11 1061.95 105.539  22
  -7  -5  11 775.705 86.1238  14
  -7  -5  12 46.5541 22.4365  22
  -7  -5  12 59.2965 24.8859  14
  -7  -5  13 884.531 82.8253  14
  -7  -5  13 921.112 86.6936  22
  -7  -5  14 363.399 48.9701  22
  -7  -4   2 156.377 44.4019   9
  -7  -4   3 53.1236 27.4312   9
  -7  -4   4 142.786 40.6039   9
  -7  -4   5 189.671 45.8558   9
  -7  -4   6 124.756 37.8601   9
  -7  -4  10 111.800 37.5283  14
  -7  -4  11 73.2107 28.3295  14
  -7  -4  11 2.35226 21.4885  22
  -7  -4  12 1146.16 105.363  14
  -7  -4  12 1233.96 110.741  22
  -7  -4  13 1400.88 108.829  14
  -7  -4  13 1349.07 107.947  22
  -7  -4  14 763.626 73.9930  22
  -7  -4  14 859.736 79.4646  14
  -7  -4  15-5.75247 9.70424  14
  -7  -3   3 94.8560 37.0152   9
  -7  -3   4 475.694 68.5179   9
  -7  -3   5 16.6578 15.8075   9
  -7  -3   9 206.189 50.7288  14
  -7  -3  10 79.4991 33.5611  14
  -7  -3  11 2289.37 164.725  22
  -7  -3  11 2475.21 166.740  14
  -7  -3  12 211.014 49.7737  22
  -7  -3  12 192.664 45.8378  14
  -7  -3  13 1523.81 117.877  14
  -7  -3  13 1522.32 119.047  22
  -7  -3  14 720.762 73.6164  14
  -7  -3  14 607.781 68.1647  22
  -7  -3  15 350.596 45.0006  14
  -7  -2   3 16.5983 16.0061   9
  -7  -2   8 148.574 41.8562  14
  -7  -2   9-29.7758 28.8934  14
  -7  -2  10 1289.94 128.977  22
  -7  -2  10 1500.79 138.412  14
  -7  -2  11 2711.53 179.853  14
  -7  -2  11 2670.46 178.315  22
  -7  -2  12 864.660 97.0040  14
  -7  -2  12 787.609 91.3240  22
  -7  -2  13 180.951 43.8155  22
  -7  -2  13 267.639 53.9408  14
  -7  -2  14 29.1049 20.0190  14
  -7  -2  15-11.6198 13.5158  14
  -7  -1   8 380.624 73.2621  14
  -7  -1   9 111.632 41.8669  14
  -7  -1  10 172.643 54.5463  22
  -7  -1  10 111.618 39.5210  14
  -7  -1  11 599.113 84.5746  22
  -7  -1  11 565.502 82.7589  14
  -7  -1  12 1435.36 119.437  22
  -7  -1  12 1369.46 124.583  14
  -7  -1  13 183.847 44.3480  22
  -7  -1  13 190.903 45.0995  14
  -7  -1  14 6597.12 222.217  14
  -7   0   7 1812.46 159.329  14
  -7   0   8 135.298 47.2124  14
  -7   0   9 1731.04 154.638  14
  -7   0   9 1641.25 146.209  22
  -7   0  10 523.526 86.6639  14
  -7   0  10 411.630 71.7815  22
  -7   0  11 69.2652 36.4096  22
  -7   0  11 103.155 37.0011  14
  -7   0  12 230.028 51.2012  14
  -7   0  12 298.378 56.0577  22
  -7   0  13 334.606 56.9874  14
  -7   0  14 237.865 43.0851  14
  -7   1   6 4568.52 253.232  14
  -7   1   7 41.6468 41.8767  14
  -7   1   8 459.212 82.6981  14
  -7   1   9 46.7152 30.6252  14
  -7   1   9 29.5829 27.7957  22
  -7   1  10 2231.13 173.831  14
  -7   1  10 2000.42 144.564  22
  -7   1  11 6691.57 284.653  14
  -7   1  11 6359.35 245.153  22
  -7   1  12 1527.21 112.099  22
  -7   1  12 1657.27 132.213  14
  -7   1  13-32.1430 29.3551  14
  -7   1  14 60.8254 23.8811  14
  -7   2   5 108.176 35.0386  14
  -7   2   6 1441.87 145.789  14
  -7   2   7 792.745 110.496  14
  -7   2   8 491.467 86.0480  14
  -7   2   8 383.435 67.3339  22
  -7   2   9 5455.66 274.682  14
  -7   2   9 4838.53 215.681  22
  -7   2  10 1424.93 111.659  22
  -7   2  10 1430.52 136.438  14
  -7   2  11 393.725 66.1027  14
  -7   2  11 128.472 33.7902  22
  -7   2  12 1306.21 112.940  14
  -7   2  13 833.469 80.9118  14
  -7   3   4 2549.21 190.549  14
  -7   3   5 424.055 80.0088  14
  -7   3   6 2567.86 196.334  14
  -7   3   7 3227.85 217.721  14
  -7   3   7 2828.31 160.821  22
  -7   3   8 577.129 73.8458  22
  -7   3   8 688.656 103.795  14
  -7   3   9 4036.13 232.715  14
  -7   3   9 3425.60 165.257  22
  -7   3  10 680.232 93.2467  14
  -7   3  10 498.651 60.6948  22
  -7   3  11 548.061 76.9071  14
  -7   3  12 3638.74 176.896  14
  -7   3  13-48.2735 23.1077  14
  -7   4   3 414.738 76.8059  14
  -7   4   4 490.111 86.4146  14
  -7   4   5 926.730 87.0438  22
  -7   4   5 1153.26 132.678  14
  -7   4   6 1367.53 103.947  22
  -7   4   6 1457.72 151.710  14
  -7   4   7 3361.76 220.710  14
  -7   4   7 2861.62 146.998  22
  -7   4   8 10.7834 25.1409  14
  -7   4   8 26.3956 16.5866  22
  -7   4   9 181.252 55.3817  14
  -7   4  10 656.753 86.1327  14
  -7   4  11 4916.69 213.481  14
  -7   4  12 410.381 56.1822  14
  -7   5   2 667.240 99.4140  14
  -7   5   3 203.027 62.2287  14
  -7   5   4 3586.59 231.287  14
  -7   5   5 1092.62 130.600  14
  -7   5   6 67.8885 39.3435  14
  -7   5   7 11164.7 394.791  14
  -7   5   8 6.06501 27.5924  14
  -7   5   9 183.025 51.4505  14
  -7   5  10 3072.34 171.851  14
  -7   5  11 11.7575 18.4561  14
  -7   6   2 2023.91 168.299  14
  -7   6   3 420.714 86.1078  14
  -7   6   4 197.779 58.5612  14
  -7   6   5 95.9493 47.4641  14
  -7   6   6 2189.85 174.543  14
  -7   6   7 3024.48 198.152  14
  -7   6   8 365.753 67.2046  14
  -7   6   9 43.8793 30.3978  14
  -7   6  10 80.3628 28.6757  14
  -7   7   1 951.648 111.659  14
  -7   7   2 52.4415 41.3570  14
  -7   7   3 1225.92 132.568  14
  -7   7   4 164.856 51.9103  14
  -7   7   5 8144.42 329.108  14
  -7   7   6 1776.11 150.875  14
  -7   7   7 3.91106 31.1782  14
  -7   7   8 456.248 68.5706  14
  -7   7   9 87.1443 30.6430  14
  -7   8   0 136.823 38.2861  14
  -7   8   1 679.620 91.7211  14
  -7   8   2 2268.41 169.529  14
  -7   8   3 1344.90 131.950  14
  -7   8   4 812.753 101.694  14
  -7   8   5 17.9479 21.9649  14
  -7   8   6 1464.09 127.081  14
  -7   8   7 185.705 47.2661  14
  -7   8   8 53.3623 25.4145  14
  -7   9   0-21.3290 18.1044  14
  -7   9   1 211.004 46.3414  14
  -7   9   2 556.378 81.1665  14
  -7   9   3 32.8287 30.6180  14
  -7   9   4 2559.63 164.338  14
  -7   9   5-45.2128 29.9396  14
  -7   9   6 1453.72 110.379  14
  -7   9   7 115.657 29.7053  14
  -7  10   0 387.848 60.5257  14
  -7  10   1 48.2201 28.6562  14
  -7  10   2 621.985 77.4702  14
  -7  10   3 173.588 45.2804  14
  -7  10   4 150.460 38.5212  14
  -7  10   5 720.954 71.5033  14
  -7  11   0 21.7978 23.5029  14
  -7  11   1 79.5432 28.5932  14
  -7  11   2 65.5040 25.2546  14
  -6 -13   5 166.250 35.2838   9
  -6 -13   6 561.828 64.3756   9
  -6 -13   7 218.907 40.5233   9
  -6 -13   8 194.990 38.3140   9
  -6 -13   9 1082.99 86.1458   9
  -6 -13  10 1081.60 83.6687   9
  -6 -12   2 44.4255 21.9142   9
  -6 -12   3 451.615 62.6051   9
  -6 -12   4-2.74641 13.8415   9
  -6 -12   5 187.102 41.8335   9
  -6 -12   6 387.096 60.4278   9
  -6 -12   7 311.972 53.4189   9
  -6 -12   8 33.9179 16.8912   9
  -6 -12   9 127.982 32.6570   9
  -6 -12  10 30.8186 22.1216   9
  -6 -12  11 37.7215 21.3004   9
  -6 -12  12 26.4992 13.8838   9
  -6 -11   0 132.043 35.7598   9
  -6 -11   1 23.3411 18.0108   9
  -6 -11   2 81.1579 28.5258   9
  -6 -11   3 418.404 66.5686   9
  -6 -11   4 1239.26 113.202   9
  -6 -11   5 254.700 52.9523   9
  -6 -11   6 60.8425 30.3217   9
  -6 -11   7-0.09239 14.5705   9
  -6 -11   8 26.3484 21.0408   9
  -6 -11   9 161.934 40.9762   9
  -6 -11  10 2583.72 157.745   9
  -6 -11  11 583.305 72.2907   9
  -6 -11  12 55.9925 26.2386   9
  -6 -11  13 653.420 65.5224   9
  -6 -11  14 1429.26 86.9440   8
  -6 -10  -2-9.29323 19.9877   9
  -6 -10  -1 57.0508 24.8068   9
  -6 -10   0 60.3682 26.5711   9
  -6 -10   1 13.2909 14.1376   9
  -6 -10   2 115.657 36.7594   9
  -6 -10   3 599.508 82.0324   9
  -6 -10   4 493.338 76.9902   9
  -6 -10   5 96.4088 35.3086   9
  -6 -10   6 86.7584 33.9815   9
  -6 -10   7 50.1429 31.4799   9
  -6 -10   8 297.981 58.4992   9
  -6 -10   9 2601.63 168.725   9
  -6 -10  10 82.8681 32.7031   9
  -6 -10  11 63.2371 27.2418   9
  -6 -10  12-3.73997 12.4677   9
  -6 -10  13 346.637 52.3093   9
  -6 -10  14 51.8108 22.0903   8
  -6 -10  15 7.93135 11.6391   8
  -6  -9  -3 12.2978 18.3429   9
  -6  -9  -2 81.7530 27.9264   9
  -6  -9  -1 42.1041 23.9266   9
  -6  -9   0 27.2127 19.9006   9
  -6  -9   1 56.7280 27.5737   9
  -6  -9   2 276.750 58.3612   9
  -6  -9   3 25.3495 23.9261   9
  -6  -9   4 117.963 40.6304   9
  -6  -9   5 206.102 52.8460   9
  -6  -9   6 28.0903 25.8965   9
  -6  -9   7 1004.64 109.419   9
  -6  -9   8 2109.38 157.164   9
  -6  -9   9 99.8264 35.6911   9
  -6  -9  10 56.9443 29.6144   9
  -6  -9  11 1312.26 117.512   9
  -6  -9  12 55.4130 27.3210   9
  -6  -9  13 61.0688 25.5287   9
  -6  -9  14-2.79934 14.0934   8
  -6  -9  15 311.635 44.7782   8
  -6  -8  -4 758.762 84.8638   9
  -6  -8  -3 46.0188 27.3118   9
  -6  -8  -2 2812.74 174.261   9
  -6  -8  -1 46.0843 23.8870   9
  -6  -8   0-7.14160 21.8941   9
  -6  -8   1 265.140 56.9401   9
  -6  -8   2 246.109 56.2016   9
  -6  -8   3 22.4644 19.1869   9
  -6  -8   4 1150.15 116.040   9
  -6  -8   5 2248.56 161.620   9
  -6  -8   6 229.260 52.9964   9
  -6  -8   7 1041.45 110.247   9
  -6  -8   8 902.305 103.341   9
  -6  -8   9 119.176 37.9228   9
  -6  -8  10 125.548 40.7930   9
  -6  -8  11 716.669 82.1488  22
  -6  -8  11 774.615 92.8038   9
  -6  -8  12 126.230 34.7720   9
  -6  -8  12 59.8400 24.5413  22
  -6  -8  13 610.581 73.1940   9
  -6  -8  13 592.744 66.0549  22
  -6  -8  14 526.276 67.1052   8
  -6  -8  15 2211.23 125.094   8
  -6  -8  16 989.949 75.5881   8
  -6  -7  -6 189.188 40.8971   9
  -6  -7  -5 1993.11 139.479   9
  -6  -7   1 6769.57 281.002   9
  -6  -7   2 3594.60 204.088   9
  -6  -7   3 1172.28 115.074   9
  -6  -7   4 8288.42 305.315   9
  -6  -7   5 130.529 40.1503   9
  -6  -7   6 681.898 86.5316   9
  -6  -7   7 15.9651 22.3375   9
  -6  -7   8 112.852 38.9610   9
  -6  -7   9 3.07468 20.5266   9
  -6  -7  10-60.0765 31.6309  14
  -6  -7  10 21.3582 24.9926   9
  -6  -7  11 53.2460 25.1714   9
  -6  -7  11 59.2827 27.2111  22
  -6  -7  11 16.9908 20.1324  14
  -6  -7  12 390.162 62.4930   9
  -6  -7  12 318.104 56.9837  22
  -6  -7  12 208.721 51.1725  14
  -6  -7  13 65.9864 29.0370  22
  -6  -7  13 15.6311 19.2876  14
  -6  -7  14 314.779 56.4580   8
  -6  -7  14 202.536 39.0769  22
  -6  -7  15 1929.89 122.036   8
  -6  -7  16 3366.61 145.011   8
  -6  -6  -7 1506.65 111.236   9
  -6  -6   3 3858.34 203.799   9
  -6  -6   4 8016.77 294.476   9
  -6  -6   5 4850.33 227.399   9
  -6  -6   6 5272.57 237.759   9
  -6  -6   7 14.1186 16.2277   9
  -6  -6   8 1103.19 113.231   9
  -6  -6   9 2590.10 175.954   9
  -6  -6  10 110.253 40.2809   9
  -6  -6  10 69.1304 37.7862  14
  -6  -6  11 8.89858 15.6256   9
  -6  -6  11-28.4328 24.1330  14
  -6  -6  12 691.605 87.0347  22
  -6  -6  12 696.514 98.6756  14
  -6  -6  13 1109.01 103.711  22
  -6  -6  13 1093.73 113.816  14
  -6  -6  13 1321.28 115.904   8
  -6  -6  14 11.6221 18.6586  22
  -6  -6  14-8.15281 21.3618  14
  -6  -6  14 23.1300 22.8118   8
  -6  -6  15-32.1544 27.9739  14
  -6  -6  15 9.08091 16.5115   8
  -6  -6  16 59.8144 22.7827   8
  -6  -5   4 6490.87 259.202   9
  -6  -5   5 16786.2 409.941   9
  -6  -5   6 4927.26 226.526   9
  -6  -5   7 153.285 41.0365   9
  -6  -5   8 48.0700 31.3823   9
  -6  -5   9 994.370 125.418  14
  -6  -5   9 2049.54 153.161   9
  -6  -5  10 31.3125 27.9259  14
  -6  -5  11 132.768 47.4388  14
  -6  -5  12 584.436 89.5173  14
  -6  -5  12 666.898 89.9658  22
  -6  -5  12 729.106 89.4741   8
  -6  -5  13 34.7343 27.7232  22
  -6  -5  13 51.4051 39.0243  14
  -6  -5  13 1.04156 22.4081   8
  -6  -5  14 3267.11 193.031  14
  -6  -5  14 3048.43 166.902   8
  -6  -5  14 2815.09 163.616  22
  -6  -5  15 254.906 47.8785   8
  -6  -5  15 245.593 50.3211  14
  -6  -5  16 161.933 36.5716  14
  -6  -5  16 133.475 34.7859   8
  -6  -4   4 8943.98 291.804   9
  -6  -4   5 465.616 67.3646   9
  -6  -4   6 2285.45 151.630   9
  -6  -4   7 518.740 74.7019   9
  -6  -4   8 1686.69 136.283   9
  -6  -4   8 854.119 118.975  14
  -6  -4   9 95.5459 38.2395  14
  -6  -4  10-68.7279 36.2436  14
  -6  -4  11 400.652 67.3137   8
  -6  -4  11 314.735 70.6475  14
  -6  -4  11 306.226 63.0035  22
  -6  -4  12 1577.81 151.521  14
  -6  -4  12 1534.69 138.972  22
  -6  -4  12 1667.00 129.990   8
  -6  -4  13 388.741 61.9699   8
  -6  -4  13 343.003 64.1976  22
  -6  -4  13 426.529 78.0108  14
  -6  -4  14-11.5825 23.1456  14
  -6  -4  14-8.43040 20.2210  22
  -6  -4  14 1.11693 18.1829   8
  -6  -4  15 40.9499 25.8646  14
  -6  -4  15 42.2258 23.0386   8
  -6  -4  16 938.105 79.8992   8
  -6  -4  16 1470.46 107.105  14
  -6  -3   4 6.29663 10.9474   9
  -6  -3   5 101.745 34.0102   9
  -6  -3   6 277.378 52.9322   9
  -6  -3   7 243.624 64.7235  14
  -6  -3   8 1355.72 146.607  14
  -6  -3   9 61.2461 44.1406  14
  -6  -3  10 1701.93 167.806  14
  -6  -3  10 1737.96 130.570   8
  -6  -3  11 608.725 99.3910  14
  -6  -3  11 664.233 98.8878  22
  -6  -3  11 711.753 84.0777   8
  -6  -3  12-15.2577 18.9587   8
  -6  -3  12-39.8197 24.8677  14
  -6  -3  13 15.2701 20.2253  22
  -6  -3  13 63.6687 42.1829  14
  -6  -3  13 1.67005 16.0235   8
  -6  -3  14 1040.37 82.8050  11
  -6  -3  14 1127.81 103.883   8
  -6  -3  14 1161.06 112.733  22
  -6  -3  14 1363.05 129.180  14
  -6  -3  15 1026.64 73.8645  11
  -6  -3  15 1009.00 90.0962   8
  -6  -3  16 27.4878 17.1121  14
  -6  -2   4 4087.46 186.860   9
  -6  -2   7 201.678 61.5705  14
  -6  -2   8 2529.51 200.929  14
  -6  -2   9 87.6501 43.4643  14
  -6  -2  10 141.784 49.9134  14
  -6  -2  11 92.7319 45.4321  14
  -6  -2  11 182.648 58.4002  22
  -6  -2  12 84.2483 44.1195  14
  -6  -2  12 91.8134 38.7520  22
  -6  -2  12 80.3904 33.5344   8
  -6  -2  13 218.921 50.5756   8
  -6  -2  13 269.920 58.7990  22
  -6  -2  13 242.158 59.0388  14
  -6  -2  14 1994.86 148.114  22
  -6  -2  14 1828.48 115.010  11
  -6  -2  14 1829.02 125.100   8
  -6  -2  15 267.137 39.5415  11
  -6  -2  15 413.778 65.5998  14
  -6  -2  16 77.0416 19.5461  11
  -6  -2  16 93.7059 28.4448  14
  -6  -1   6 249.317 65.8782  14
  -6  -1   7 21.5986 28.2266  14
  -6  -1   8 2137.10 187.029  14
  -6  -1   9 1069.29 135.133  14
  -6  -1  10 22.3102 20.8625  22
  -6  -1  10 60.1352 28.0014  14
  -6  -1  11 2510.31 189.129  22
  -6  -1  11 2467.01 200.289  14
  -6  -1  12 2658.85 187.883  22
  -6  -1  12 2620.17 201.452  14
  -6  -1  13 241.491 59.8510  14
  -6  -1  13 330.230 64.3514  22
  -6  -1  14 2277.36 165.841  14
  -6  -1  15 69.9116 32.2160  14
  -6  -1  15-10.1359 9.69389  11
  -6  -1  16 127.311 24.1529  11
  -6  -1  16 134.076 30.2792  14
  -6   0   5 100.503 42.5078  14
  -6   0   6 55.1466 22.7508  14
  -6   0   7 159.670 52.8323  14
  -6   0   8 338.586 78.5071  14
  -6   0   9 6909.20 341.608  14
  -6   0  10 554.510 90.4624  22
  -6   0  10 615.315 108.203  14
  -6   0  11 224.585 62.7095  14
  -6   0  11 218.474 57.2854  22
  -6   0  12 219.470 59.9957  22
  -6   0  12 209.964 60.9613  14
  -6   0  13 417.766 70.9149  22
  -6   0  13 423.368 77.7172  14
  -6   0  14 1090.02 111.263  14
  -6   0  15 1966.92 129.618  14
  -6   0  15 1798.15 101.632  11
  -6   0  16 165.599 31.3776  14
  -6   1   4 6700.03 318.979  14
  -6   1   5 482.739 89.7553  14
  -6   1   6 431.534 86.4648  14
  -6   1   7 954.018 128.273  14
  -6   1   8 972.335 133.249  14
  -6   1   9 1225.15 129.928  22
  -6   1   9 1466.99 160.596  14
  -6   1  10 1619.71 168.604  14
  -6   1  10 1468.42 139.093  22
  -6   1  11 2038.46 181.889  14
  -6   1  11 1882.73 154.736  22
  -6   1  12 14483.1 460.544  14
  -6   1  12 13104.7 392.305  22
  -6   1  13 850.837 107.904  14
  -6   1  14 3102.02 180.044  14
  -6   1  15 22.5967 17.0224  14
  -6   1  15 17.9219 13.1009  11
  -6   2   3 2638.51 202.066  14
  -6   2   4 246.494 65.6593  14
  -6   2   5 53.1669 34.9578  14
  -6   2   6 42.7144 35.0311  14
  -6   2   7 1403.93 158.490  14
  -6   2   8 664.934 91.2904  22
  -6   2   8 714.956 114.111  14
  -6   2   9 2505.25 210.062  14
  -6   2   9 2385.90 170.556  22
  -6   2  10 2568.80 207.977  14
  -6   2  10 2372.51 165.848  22
  -6   2  11 152.180 59.0597  14
  -6   2  11 131.834 40.2208  22
  -6   2  12 3569.79 225.427  14
  -6   2  13 460.715 76.8568  14
  -6   2  14-9.32825 15.4376  14
  -6   2  15 1295.70 77.9463  11
  -6   2  15 1400.05 94.2675  14
  -6   3   2 1093.43 127.047  14
  -6   3   3 5372.80 292.945  14
  -6   3   4 202.362 66.2010  14
  -6   3   5 1071.85 139.588  14
  -6   3   6 401.877 93.6003  14
  -6   3   7 29.7281 30.4305  14
  -6   3   7 48.0589 25.7127  22
  -6   3   8 1.91590 39.8273  14
  -6   3   8 4.92419 18.3571  22
  -6   3   9 927.309 98.5904  22
  -6   3   9 1202.25 145.015  14
  -6   3  10 1172.39 108.044  22
  -6   3  10 1437.50 156.139  14
  -6   3  11 1847.32 167.741  14
  -6   3  12 51.4474 38.9668  14
  -6   3  13 3562.13 194.358  14
  -6   3  14 100.740 28.8449  14
  -6   4   1 591.854 96.2221  14
  -6   4   2 2791.97 213.339  14
  -6   4   3 66.2030 37.8766  14
  -6   4   4 1479.17 164.926  14
  -6   4   5 1030.56 137.906  14
  -6   4   6 2102.66 197.647  14
  -6   4   6 1598.17 124.084  22
  -6   4   7 1988.44 192.367  14
  -6   4   7 1561.84 122.457  22
  -6   4   8-10.5519 18.2369  22
  -6   4   8-11.7278 29.7320  14
  -6   4   9 16.7529 38.6570  14
  -6   4   9 1.03481 13.1290  22
  -6   4  10 70.0318 38.7631  14
  -6   4  11 405.092 82.0316  14
  -6   4  12 554.877 82.5972  14
  -6   4  13 158.998 41.1129  14
  -6   4  14-3.29722 9.90714  11
  -6   5   0 133.897 52.3222  14
  -6   5   1 1263.33 145.018  14
  -6   5   2 153.899 55.7638  14
  -6   5   3 191.710 69.3843  14
  -6   5   4 1687.23 183.900  14
  -6   5   5 5487.66 318.621  14
  -6   5   6 13040.2 495.572  14
  -6   5   7 2676.34 222.036  14
  -6   5   8 2155.07 196.463  14
  -6   5   9 33.9756 29.4978  14
  -6   5  10 350.507 74.7178  14
  -6   5  11 353.553 69.1653  14
  -6   5  12 34.8288 26.7875  14
  -6   5  13 47.2608 18.9923  14
  -6   6  -1 2756.78 201.505  14
  -6   6   0 81.6295 36.3700  14
  -6   6   1 30.5961 38.9298  14
  -6   6   2 1377.16 157.567  14
  -6   6   3 332.167 84.2506  14
  -6   6   4 88.2225 55.1976  14
  -6   6   5 356.098 88.9696  14
  -6   6   6 241.100 75.1790  14
  -6   6   7 2906.64 227.736  14
  -6   6   8 2883.82 221.416  14
  -6   6   9 310.577 74.4262  14
  -6   6  10 107.818 48.4358  14
  -6   6  11 386.162 66.8793  14
  -6   6  12 1073.43 89.7429  14
  -6   7  -1 12558.8 434.074  14
  -6   7   0 222.447 69.6551  14
  -6   7   1 108.759 55.4743  14
  -6   7   2 1381.08 155.671  14
  -6   7   3 0.31509 28.6834  14
  -6   7   4 78.4877 51.7868  14
  -6   7   5 747.647 122.283  14
  -6   7   6 70.3124 61.2722  14
  -6   7   7 990.793 134.408  14
  -6   7   8 202.244 56.7639  14
  -6   7   9 939.835 112.296  14
  -6   7  10 122.905 42.1652  14
  -6   7  11 2398.13 136.258  14
  -6   8  -2 5800.32 289.212  14
  -6   8  -1 40.8671 37.0768  14
  -6   8   0 372.377 82.5287  14
  -6   8   1 1284.84 150.211  14
  -6   8   2 523.861 96.5890  14
  -6   8   3 4232.97 274.097  14
  -6   8   4 201.331 72.8003  14
  -6   8   5 1030.72 139.544  14
  -6   8   6 411.220 88.7299  14
  -6   8   7 35.8554 33.9869  14
  -6   8   8 20.3368 27.2020  14
  -6   8   9 65.7840 34.8406  14
  -6   8  10 67.6847 27.3275  14
  -6   9  -3 4170.69 234.831  14
  -6   9  -2 7089.50 315.389  14
  -6   9  -1 1048.08 130.231  14
  -6   9   0-13.5911 25.3550  14
  -6   9   1 1072.04 135.682  14
  -6   9   2 27.6115 44.6101  14
  -6   9   3 798.664 121.932  14
  -6   9   4 414.830 92.1054  14
  -6   9   5 268.316 69.0081  14
  -6   9   6 433.509 84.0833  14
  -6   9   7 183.783 53.6397  14
  -6   9   8 406.277 62.9931  14
  -6   9   9 89.6176 28.0189  14
  -6  10  -4 22.5570 27.8232  14
  -6  10  -3 114.501 38.8066  14
  -6  10  -2 289.309 66.0509  14
  -6  10  -1 72.2009 35.2207  14
  -6  10   0-8.80942 32.3556  14
  -6  10   1 97.5229 52.9871  14
  -6  10   2 1362.90 148.566  14
  -6  10   3 607.768 106.743  14
  -6  10   4 1346.39 144.886  14
  -6  10   5 866.821 108.916  14
  -6  10   6 1164.84 113.373  14
  -6  10   7 28.6499 22.1098  14
  -6  11  -4-46.0321 30.5280  14
  -6  11  -3 2017.20 155.485  14
  -6  11  -2 935.726 112.149  14
  -6  11  -1 296.516 65.5645  14
  -6  11   0 20.5107 32.9983  14
  -6  11   1 733.293 105.774  14
  -6  11   2 98.7933 48.9424  14
  -6  11   3 266.044 61.9912  14
  -6  11   4 6.46755 22.2562  14
  -6  11   5 47.2544 29.7207  14
  -6  11   6 127.696 33.4355  14
  -6  12  -4 711.373 82.0627  14
  -6  12  -3 544.982 75.6775  14
  -6  12  -2 287.210 59.6789  14
  -6  12  -1 20.6967 24.4044  14
  -6  12   0-2.79258 23.8865  14
  -6  12   1 49.0045 32.8593  14
  -6  12   2 343.356 61.7496  14
  -6  12   3 225.539 47.0156  14
  -6  12   4 49.3371 20.2495  14
  -6  13  -4 755.353 73.9698  14
  -6  13  -3 124.869 34.5800  14
  -6  13  -2 165.640 39.0229  14
  -6  13  -1 209.282 47.2598  14
  -6  13   0 1726.87 122.600  14
  -6  13   1 36.8611 19.2568  14
  -6  13   2 31.9795 14.5628  14
  -5 -14   5 181.847 40.8671   9
  -5 -14   6 355.368 58.2684   9
  -5 -14   7 256.351 48.2934   9
  -5 -14   8 2368.82 144.543   9
  -5 -14   9 511.212 65.4812   9
  -5 -14  10 126.062 32.4038   9
  -5 -14  11 6.42073 10.0065   9
  -5 -14  12 1423.56 96.4134   9
  -5 -13   2 293.458 58.6906   9
  -5 -13   3 36.2670 24.3370   9
  -5 -13   4 285.216 60.6297   9
  -5 -13   5 209.303 48.8063   9
  -5 -13   6 165.495 44.3617   9
  -5 -13   7 498.136 74.7316   9
  -5 -13   8 182.720 48.5673   9
  -5 -13   9 63.7241 29.2564   9
  -5 -13  10 295.694 55.5826   9
  -5 -13  11 134.508 36.5975   9
  -5 -13  12 61.1228 27.5664   9
  -5 -13  13 2943.86 147.670   9
  -5 -13  14 1027.96 79.7006   9
  -5 -12   0 122.307 41.8980   9
  -5 -12   1 1079.79 119.245   9
  -5 -12   2 877.208 109.459   9
  -5 -12   3 1051.59 119.754   9
  -5 -12   4 120.798 42.4614   9
  -5 -12   5 1249.83 124.746   9
  -5 -12   6 130.877 42.6457   9
  -5 -12   7 152.483 43.5104   9
  -5 -12   8 1420.58 131.654   9
  -5 -12   9 233.598 55.0439   9
  -5 -12  10 1486.10 128.884   9
  -5 -12  11 2236.85 153.015   9
  -5 -12  12 93.8994 34.7927   9
  -5 -12  13 395.148 58.3727   9
  -5 -12  14 22.3074 9.30285   9
  -5 -12  15-7.36230 12.3182   9
  -5 -12  15-3.64641 11.6546   8
  -5 -11  -1 19.4433 27.1760   9
  -5 -11   0 230.945 59.1484   9
  -5 -11   1 1748.06 154.861   9
  -5 -11   2 44.7771 29.1937   9
  -5 -11   3 1402.91 137.957   9
  -5 -11   4 2.15913 14.0975   9
  -5 -11   5 202.863 51.9593   9
  -5 -11   6 1163.31 122.612   9
  -5 -11   7 563.348 85.9349   9
  -5 -11   8 12.0384 23.9222   9
  -5 -11   9 1238.41 125.496   9
  -5 -11  10 369.361 67.9358   9
  -5 -11  11 105.305 34.2533   9
  -5 -11  12 1161.75 112.522   9
  -5 -11  13 637.685 81.0931   9
  -5 -11  14 2648.78 151.185   9
  -5 -11  15 1564.47 104.871   9
  -5 -11  15 1957.70 120.343   8
  -5 -11  16 129.943 29.0205   8
  -5 -10  -3 228.743 53.3104   9
  -5 -10  -2 121.657 44.0389   9
  -5 -10  -1 24.5528 16.3023   9
  -5 -10   0 128.879 47.2282   9
  -5 -10   1 1046.16 118.800   9
  -5 -10   2 609.775 94.1695   9
  -5 -10   3 311.689 67.7361   9
  -5 -10   4 1009.05 113.851   9
  -5 -10   5 11.9198 14.9144   9
  -5 -10   6 469.295 78.2151   9
  -5 -10   7 26.0251 22.2588   9
  -5 -10   8 52.4787 26.0234   9
  -5 -10   9 4056.21 229.375   9
  -5 -10  10 18.3071 18.6670   9
  -5 -10  11 1806.76 149.615   9
  -5 -10  12 66.0171 31.2758   9
  -5 -10  13 479.880 72.9126   9
  -5 -10  14 510.646 70.1671   9
  -5 -10  15 106.335 30.9536   9
  -5 -10  15 132.531 39.0574   8
  -5 -10  16 3731.62 162.475   8
  -5 -10  17 18.1199 14.8531   8
  -5  -9  -4-18.6532 20.1115   9
  -5  -9  -3-0.46329 16.0940   9
  -5  -9  -2 544.462 87.5650   9
  -5  -9  -1 1652.65 150.462   9
  -5  -9   0 293.668 64.1027   9
  -5  -9   1 28.2454 20.2174   9
  -5  -9   2 2269.80 167.941   9
  -5  -9   3-0.95018 18.5600   9
  -5  -9   4 287.439 60.7064   9
  -5  -9   5 16.0297 17.5959   9
  -5  -9   6 13.3418 14.6573   9
  -5  -9   7 1580.10 138.839   9
  -5  -9   8 313.229 62.8228   9
  -5  -9   9 1493.26 138.245   9
  -5  -9  10 38.5255 28.4452   9
  -5  -9  11 298.062 62.6357   9
  -5  -9  12 1811.53 149.976   9
  -5  -9  13 1357.13 125.915   9
  -5  -9  14 146.060 39.1433   9
  -5  -9  15 1707.13 119.960   9
  -5  -9  15 2020.80 141.310   8
  -5  -9  16 165.099 40.6382   8
  -5  -9  17 989.044 80.3767   8
  -5  -8  -6 270.083 56.1089   9
  -5  -8  -5 323.319 69.0332   9
  -5  -8   1 47.0493 29.8808   9
  -5  -8   2 65.6892 25.5986   9
  -5  -8   3 7.16052 14.9437   9
  -5  -8   4 567.114 80.4567   9
  -5  -8   5 1085.68 112.331   9
  -5  -8   6 371.719 66.5669   9
  -5  -8   7-18.4069 21.8340   9
  -5  -8   8 31.7631 23.1780   9
  -5  -8   9 1086.97 114.809   9
  -5  -8  10-5.76889 15.0154   9
  -5  -8  11 229.630 48.4335  22
  -5  -8  11 278.212 61.3029   9
  -5  -8  11 126.528 50.3826  14
  -5  -8  12 767.809 84.7077  22
  -5  -8  12 579.681 98.5265  14
  -5  -8  12 772.523 100.162   9
  -5  -8  13 1976.68 153.862   9
  -5  -8  13 1871.79 127.580  22
  -5  -8  14 58.6241 22.9120   9
  -5  -8  15 2432.65 163.708   8
  -5  -8  16 819.884 85.9898   8
  -5  -8  17 13.1323 15.5997   8
  -5  -7  -7 1668.87 136.282   9
  -5  -7   3 464.909 71.8412   9
  -5  -7   4 529.756 75.8408   9
  -5  -7   5 113.562 36.4642   9
  -5  -7   6 39.1126 27.4274   9
  -5  -7   7 617.229 82.9631   9
  -5  -7   8 966.593 134.836  14
  -5  -7   8 2375.32 165.547   9
  -5  -7   9 684.014 91.8159   9
  -5  -7   9 591.662 182.263  14
  -5  -7  10 66.4766 32.3149   9
  -5  -7  10 2.93296 20.8767  14
  -5  -7  11 110.252 42.1897   9
  -5  -7  11 35.1110 20.4141  14
  -5  -7  11 51.7693 34.5627  22
  -5  -7  12 257.966 65.7207  14
  -5  -7  12 273.383 54.6609  22
  -5  -7  12 391.841 72.2094   9
  -5  -7  13 4296.38 256.702  14
  -5  -7  13 5000.34 246.525   9
  -5  -7  13 4321.59 207.456  22
  -5  -7  14 99.6164 42.4397   8
  -5  -7  14 63.6051 29.0212  22
  -5  -7  14 94.1328 39.9041  14
  -5  -7  15 12837.9 380.806   8
  -5  -7  15 12226.2 386.589  14
  -5  -7  16 1993.88 142.500   8
  -5  -7  17 570.278 70.2765   8
  -5  -7  18 680.818 64.7540   8
  -5  -6   4 975.138 96.6805   9
  -5  -6   5 8488.55 285.906   9
  -5  -6   6 1098.98 104.330   9
  -5  -6   7 201.210 46.8174   9
  -5  -6   8 385.404 64.3407   9
  -5  -6   8 186.634 59.0329  14
  -5  -6   9 474.987 76.9783   9
  -5  -6   9 205.686 58.8290  14
  -5  -6  10 184.110 64.5148  14
  -5  -6  10 252.149 57.5923   9
  -5  -6  11 2014.68 187.217  14
  -5  -6  11 2799.74 188.730   9
  -5  -6  12 499.379 90.6208  14
  -5  -6  12 475.388 74.5983  22
  -5  -6  12 564.370 84.7163   9
  -5  -6  13 1241.57 117.396  22
  -5  -6  13 1375.41 146.077  14
  -5  -6  14 284.390 60.2739   8
  -5  -6  14 277.899 63.4272  14
  -5  -6  14 242.221 50.4880  22
  -5  -6  15 11913.9 372.686   8
  -5  -6  15 11427.4 374.445  14
  -5  -6  16 364.426 66.5067   8
  -5  -6  16 387.050 61.7788  14
  -5  -6  17 434.361 63.9071   8
  -5  -6  18 2295.29 122.474   8
  -5  -5   4 60.6464 24.7190   9
  -5  -5   5 607.425 73.7240   9
  -5  -5   6 1198.66 104.697   9
  -5  -5   7 348.763 72.7862  14
  -5  -5   7 934.587 96.9221   9
  -5  -5   8 11.2041 24.0538   9
  -5  -5   8-28.2823 33.8446  14
  -5  -5   9 609.196 104.954  14
  -5  -5   9 1177.33 117.522   9
  -5  -5  10 5014.95 297.106  14
  -5  -5  10 7110.06 292.706   9
  -5  -5  11 3476.17 208.403   9
  -5  -5  11 3094.87 232.425  14
  -5  -5  12 424.740 74.0818  22
  -5  -5  12 412.801 84.8506  14
  -5  -5  13 245.664 64.9268  14
  -5  -5  13 238.453 58.4834  22
  -5  -5  13 215.877 57.2502   8
  -5  -5  14 121.980 43.2281  22
  -5  -5  14 170.180 51.8268  14
  -5  -5  14 122.240 41.0440   8
  -5  -5  15 5643.89 261.494   8
  -5  -5  15 5585.81 263.179  14
  -5  -5  16 1983.68 148.871   8
  -5  -5  16 2037.68 145.347  14
  -5  -5  17 2706.56 148.310  14
  -5  -5  17 2547.75 153.665   8
  -5  -5  18 1557.65 101.790   8
  -5  -4   5 864.220 85.2939   9
  -5  -4   6 2172.29 135.719   9
  -5  -4   7 98.8183 44.7227  14
  -5  -4   7 272.669 50.5516   9
  -5  -4   8 1350.34 119.125   9
  -5  -4   8 760.114 114.663  14
  -5  -4   9 2539.94 168.417   9
  -5  -4   9 1873.35 181.905  14
  -5  -4  10 1658.95 169.869  14
  -5  -4  11 1233.41 146.524  14
  -5  -4  11 1093.82 122.920  22
  -5  -4  12 1285.05 129.956   8
  -5  -4  12 1160.97 123.198  22
  -5  -4  12 1311.07 146.970  14
  -5  -4  13 21.7509 26.4976   8
  -5  -4  13 64.5096 45.5323  14
  -5  -4  13 13.6353 20.8390  22
  -5  -4  14 423.564 82.5164  14
  -5  -4  14 326.634 52.1210  11
  -5  -4  14 381.553 71.9141   8
  -5  -4  14 395.772 71.3948  22
  -5  -4  15 5.18379 9.87694  11
  -5  -4  15 24.0255 29.7991   8
  -5  -4  15 14.2782 29.6487  14
  -5  -4  16 690.282 65.4338  11
  -5  -4  16 812.235 97.7854   8
  -5  -4  16 842.562 93.2598  14
  -5  -4  17 148.852 36.0883  14
  -5  -4  17 97.4737 22.1879  11
  -5  -4  17 154.313 41.9994   8
  -5  -3   5 396.907 57.9643   9
  -5  -3   6 1362.16 146.920  14
  -5  -3   6 3229.35 161.487   9
  -5  -3   7 90.2985 43.8591  14
  -5  -3   7 42.0627 23.8692   9
  -5  -3   8 78.0448 42.0939  14
  -5  -3   9 426.904 86.4311  14
  -5  -3  10 4566.29 279.622  14
  -5  -3  11 2859.20 221.465  14
  -5  -3  11 2785.31 179.648   8
  -5  -3  11 2655.90 191.602  22
  -5  -3  12 680.170 90.1092   8
  -5  -3  12 720.869 99.6883  22
  -5  -3  12 779.858 113.797  14
  -5  -3  13 470.237 81.2795  22
  -5  -3  13 431.141 73.2484   8
  -5  -3  13 390.208 80.2563  14
  -5  -3  14 90.0611 34.2501  22
  -5  -3  14 106.063 46.1750  14
  -5  -3  14 110.018 35.0043   8
  -5  -3  14 80.1458 30.8271  11
  -5  -3  15 7.46202 14.3967  11
  -5  -3  15 59.1512 38.6783  14
  -5  -3  15 73.8107 34.6042   8
  -5  -3  16 23.9668 21.7857   8
  -5  -3  16 51.4832 21.1977  11
  -5  -3  16 11.2770 17.5233  14
  -5  -3  17 19.9366 21.2870   8
  -5  -3  17 21.0336 13.3721  14
  -5  -3  17 12.3035 10.9772  11
  -5  -2   5 57.9531 31.9822  14
  -5  -2   6 48.3411 29.2095  14
  -5  -2   7 11145.3 416.702  14
  -5  -2   8 745.833 111.988  14
  -5  -2   9 895.425 123.022  14
  -5  -2  10 202.014 48.1758   8
  -5  -2  10 180.975 63.8795  14
  -5  -2  11 367.871 74.1890  22
  -5  -2  11 436.302 90.3523  14
  -5  -2  11 384.069 64.2438   8
  -5  -2  12 1459.75 156.546  14
  -5  -2  12 1414.65 141.665  22
  -5  -2  12 1401.87 125.743   8
  -5  -2  13 1690.17 152.238  22
  -5  -2  13 1794.59 169.635  14
  -5  -2  13 1524.80 132.499   8
  -5  -2  14 3109.74 188.595   8
  -5  -2  14 3039.27 211.484  14
  -5  -2  14 2972.22 195.149  22
  -5  -2  15 272.051 58.5556   8
  -5  -2  15 318.265 50.9701  11
  -5  -2  15 455.483 77.0170  14
  -5  -2  16 590.003 76.5734  14
  -5  -2  16 488.978 56.6871  11
  -5  -2  16 476.142 68.8906   8
  -5  -2  17 511.415 60.8988  14
  -5  -2  17 478.476 49.3712  11
  -5  -1   5 391.494 74.3886  14
  -5  -1   6 659.162 101.623  14
  -5  -1   7 231.126 52.6804  14
  -5  -1   8 5653.07 303.983  14
  -5  -1   8 5583.83 219.760   8
  -5  -1   9 3397.99 176.523   8
  -5  -1   9 3695.96 250.803  14
  -5  -1  10 460.664 69.7529   8
  -5  -1  10 667.831 110.197  14
  -5  -1  10 591.108 92.3336  22
  -5  -1  11 1601.00 168.754  14
  -5  -1  11 1406.14 125.665   8
  -5  -1  11 1636.43 153.594  22
  -5  -1  12 190.725 57.8714  22
  -5  -1  12 220.274 67.6416  14
  -5  -1  12 135.398 41.1984   8
  -5  -1  13 3416.47 232.744  14
  -5  -1  13 3181.35 208.735  22
  -5  -1  13 3081.36 186.016   8
  -5  -1  14 3457.34 221.332  14
  -5  -1  14 3025.26 183.964   8
  -5  -1  15 8627.83 261.335  11
  -5  -1  15 8216.43 287.009   8
  -5  -1  16 96.5190 24.1944  11
  -5  -1  16 137.699 39.0831  14
  -5  -1  17 25.2852 12.3298  11
  -5  -1  17 15.7966 15.4122  14
  -5   0   4 2016.91 167.494  14
  -5   0   5 564.523 91.9843  14
  -5   0   6 661.939 102.171  14
  -5   0   7-20.4769 29.0005  14
  -5   0   8 3.95214 29.0551  14
  -5   0   9 394.750 63.2923   8
  -5   0   9 407.479 84.4077  14
  -5   0  10 2599.48 215.035  14
  -5   0  10 2142.14 148.118   8
  -5   0  10 2127.95 173.140  22
  -5   0  11 4281.91 244.856  22
  -5   0  11 4387.09 274.518  14
  -5   0  11 3863.28 203.446   8
  -5   0  12 2569.03 207.113  14
  -5   0  12 2490.49 188.094  22
  -5   0  12 2162.24 155.448   8
  -5   0  13 99.3055 35.6181   8
  -5   0  13 78.5048 42.3151  14
  -5   0  13 71.0302 40.3281  22
  -5   0  14 3469.41 206.573   8
  -5   0  14 4134.80 236.629  14
  -5   0  15 123.061 33.0983  11
  -5   0  15 103.736 32.2009  14
  -5   0  16 113.173 33.4273  14
  -5   0  16 103.935 27.3504  11
  -5   0  17 88.1061 21.5943  11
  -5   1   3 3456.58 214.680  14
  -5   1   4 2374.45 184.919  14
  -5   1   5 2506.28 197.132  14
  -5   1   6 4197.19 260.664  14
  -5   1   7 54.8552 39.3892  14
  -5   1   8 4388.40 275.266  14
  -5   1   9 2999.23 229.551  14
  -5   1   9 2612.94 184.984  22
  -5   1  10 7846.37 322.969  22
  -5   1  10 7775.05 370.266  14
  -5   1  10 7445.56 283.800   8
  -5   1  11 924.488 113.026  22
  -5   1  11 1138.09 143.044  14
  -5   1  11 881.378 100.707   8
  -5   1  12 1079.66 110.361   8
  -5   1  12 1303.33 148.570  14
  -5   1  12 1214.32 131.178  22
  -5   1  13 816.552 111.563  14
  -5   1  14 2177.36 167.020  14
  -5   1  15 810.121 91.0729  14
  -5   1  15 785.830 77.0404  11
  -5   1  16 102.873 26.8459  11
  -5   1  16 94.7853 29.8735  14
  -5   2   2 5635.83 272.317  14
  -5   2   3 1678.98 153.627  14
  -5   2   4 809.707 116.009  14
  -5   2   5 3202.27 224.525  14
  -5   2   6 6017.17 318.839  14
  -5   2   7 6494.76 333.356  14
  -5   2   8 298.968 83.3601  14
  -5   2   8 185.902 47.8998  22
  -5   2   9 470.943 95.0114  14
  -5   2   9 494.884 83.3225  22
  -5   2  10 92.1255 43.5838  14
  -5   2  10 74.2252 37.8388  22
  -5   2  11 1356.79 132.822  22
  -5   2  11 1592.85 167.361  14
  -5   2  12 399.663 84.7604  14
  -5   2  13 34.2218 32.8635  14
  -5   2  14-5.40674 18.4638  14
  -5   2  15 344.969 49.2335  11
  -5   2  15 245.542 45.0755  14
  -5   2  16 7.60330 12.9052  11
  -5   3   1 29592.4 611.814  14
  -5   3   2 48.4146 35.7249  14
  -5   3   3 23.8051 24.0914  14
  -5   3   4 5918.92 305.557  14
  -5   3   5 401.180 90.6954  14
  -5   3   6 5256.03 302.545  14
  -5   3   7 243.543 49.9617  22
  -5   3   7 358.861 96.5789  14
  -5   3   8 81.7950 33.2366  22
  -5   3   8 118.074 47.5302  14
  -5   3   9 5892.35 261.926  22
  -5   3   9 6464.32 346.392  14
  -5   3  10 5330.50 248.171  22
  -5   3  10 6199.40 332.406  14
  -5   3  11 5065.20 291.998  14
  -5   3  12 253.634 64.7549  14
  -5   3  13 238.570 56.2909  14
  -5   3  14 806.534 89.6123  14
  -5   3  15 237.425 43.8130  14
  -5   3  15 310.575 44.8864  11
  -5   4   0 1615.22 144.453  14
  -5   4   1 5677.66 278.216  14
  -5   4   2 469.070 83.2654  14
  -5   4   3 108.817 44.9250  14
  -5   4   4 643.272 109.897  14
  -5   4   5 98.3056 55.3473  14
  -5   4   6 2869.36 231.358  14
  -5   4   6 2246.82 146.709  22
  -5   4   7 4246.79 206.070  22
  -5   4   7 5058.71 307.534  14
  -5   4   8 1144.31 109.002  22
  -5   4   8 1256.15 160.237  14
  -5   4   9 13967.4 509.576  14
  -5   4   9 12264.8 359.243  22
  -5   4  10 3730.71 257.981  14
  -5   4  11 1172.06 141.140  14
  -5   4  12 179.421 55.3317  14
  -5   4  13 363.923 68.4756  14
  -5   4  14 29.9475 14.3831  14
  -5   4  14 95.6006 27.1846  11
  -5   4  15 40.0498 14.9903  11
  -5   5  -1 16.7806 25.5006  14
  -5   5   0 528.365 86.3379  14
  -5   5   1 799.821 111.129  14
  -5   5   2 5824.08 305.099  14
  -5   5   3 3410.05 243.274  14
  -5   5   4 635.798 109.531  14
  -5   5   5 564.175 105.807  14
  -5   5   6 3262.55 253.273  14
  -5   5   6 2794.60 156.438  22
  -5   5   7 6326.77 241.953  22
  -5   5   7 7516.33 379.815  14
  -5   5   8 301.184 78.8648  14
  -5   5   8 261.235 49.3659  22
  -5   5   9 5260.83 310.713  14
  -5   5  10 5995.56 317.983  14
  -5   5  11 1898.76 172.224  14
  -5   5  12 367.209 68.0065  14
  -5   5  13 905.357 92.3233  14
  -5   5  14 342.432 41.3760  11
  -5   6  -2 236.764 62.0421  14
  -5   6  -1 739.304 105.237  14
  -5   6   0 248.341 69.1394  14
  -5   6   1 10.9532 31.2728  14
  -5   6   2 88.2601 54.5766  14
  -5   6   3 162.140 58.6690  14
  -5   6   4 624.677 110.250  14
  -5   6   5 3759.85 270.680  14
  -5   6   6 3551.86 266.481  14
  -5   6   7 5377.10 328.423  14
  -5   6   8 2116.10 201.909  14
  -5   6   9 3670.23 255.729  14
  -5   6  10 1529.62 159.448  14
  -5   6  11 118.226 52.0052  14
  -5   6  12 1999.30 143.294  14
  -5   6  13 176.755 32.5867  11
  -5   7  -1 345.835 78.3976  14
  -5   7   0 68.6855 39.7149  14
  -5   7   1 1668.58 171.670  14
  -5   7   2 3773.21 261.230  14
  -5   7   3 10.0272 41.2685  14
  -5   7   4 6138.46 342.925  14
  -5   7   5 7453.25 384.285  14
  -5   7   6 2286.02 213.393  14
  -5   7   7 8420.64 405.719  14
  -5   7   8 3066.91 237.371  14
  -5   7   9 26.0837 46.0750  14
  -5   7  10-36.9609 39.0630  14
  -5   7  11 615.349 84.8924  14
  -5   7  12 2285.70 129.458  14
  -5   8  -1 1515.16 157.965  14
  -5   8   0 416.408 93.3109  14
  -5   8   1 2683.49 223.692  14
  -5   8   2 1448.88 165.984  14
  -5   8   3-20.5965 51.1419  14
  -5   8   4 2218.33 207.658  14
  -5   8   5 31.4620 44.7301  14
  -5   8   6 109.682 56.3179  14
  -5   8   7 4652.89 290.164  14
  -5   8   8 10.4077 38.4966  14
  -5   8   9 366.020 76.1617  14
  -5   8  10 16.9289 27.2775  14
  -5   8  11-0.72290 13.2682  14
  -5   9  -1 2593.86 213.333  14
  -5   9   0 1454.59 161.005  14
  -5   9   1 86.7049 45.9797  14
  -5   9   2 608.402 108.883  14
  -5   9   3 11898.9 479.310  14
  -5   9   4 3839.76 271.370  14
  -5   9   5 2804.64 230.823  14
  -5   9   6 542.385 103.719  14
  -5   9   7 781.805 116.812  14
  -5   9   8 2296.49 176.645  14
  -5   9   9 59.2512 29.7654  14
  -5   9  10 601.137 66.3193  14
  -5  10  -2 6498.92 333.524  14
  -5  10  -1 962.799 130.004  14
  -5  10   0 1377.04 160.782  14
  -5  10   1 260.950 72.1213  14
  -5  10   2 4570.74 289.032  14
  -5  10   3 37.7192 46.5004  14
  -5  10   4 68.4559 56.2317  14
  -5  10   5-52.9149 36.0200  14
  -5  10   6 135.395 55.9547  14
  -5  10   7 238.707 63.7025  14
  -5  10   8 68.3876 31.4979  14
  -5  11  -3 328.847 78.2633  14
  -5  11  -2 1543.22 161.718  14
  -5  11  -1 2290.24 197.568  14
  -5  11   0 203.044 65.7720  14
  -5  11   1 5.26205 35.9806  14
  -5  11   2 64.5823 37.7839  14
  -5  11   3 75.8218 50.8210  14
  -5  11   4 6749.28 320.843  14
  -5  11   5 366.428 77.8121  14
  -5  11   6 61.3669 37.1147  14
  -5  11   7-0.61311 22.6927  14
  -5  12  -7 51.0093 25.1745  14
  -5  12  -6 1.47132 20.1141  14
  -5  12  -5-29.0092 33.7805  14
  -5  12  -4 52.7339 32.4781  14
  -5  12  -3 70.0900 41.4308  14
  -5  12  -2 365.785 77.7100  14
  -5  12  -1 1758.98 169.929  14
  -5  12   0 905.446 126.050  14
  -5  12   1 92.9545 45.9995  14
  -5  12   2 13.2963 31.5720  14
  -5  12   3 130.378 49.0818  14
  -5  12   4 54.5325 38.2058  14
  -5  12   5 2095.35 141.224  14
  -5  12   6 509.360 59.6968  14
  -5  13  -7 32.0288 23.3037  14
  -5  13  -6 50.2139 30.6500  14
  -5  13  -5-13.4865 29.1438  14
  -5  13  -4 24.5445 26.1634  14
  -5  13  -3 2022.66 166.445  14
  -5  13  -2 244.966 67.0680  14
  -5  13  -1 141.763 46.0935  14
  -5  13   0 228.254 61.0275  14
  -5  13   1 765.844 99.5931  14
  -5  13   2 245.819 55.2994  14
  -5  13   3 106.438 36.0119  14
  -5  13   4 967.896 84.7813  14
  -5  14  -7 428.501 57.3364  14
  -5  14  -6 3094.97 164.830  14
  -5  14  -5 378.475 63.5169  14
  -5  14  -4 200.640 50.3541  14
  -5  14  -3 245.125 54.4302  14
  -5  14  -2-8.62958 19.6589  14
  -5  14  -1 117.589 39.5566  14
  -5  14   0 3865.41 190.026  14
  -5  14   1 50.4138 28.2699  14
  -5  14   2 268.278 45.4506  14
  -5  15  -4 34.6542 21.9783  14
  -5  15  -3 712.375 74.9135  14
  -5  15  -2 1142.17 91.7813  14
  -4 -15   6 216.368 48.2139   9
  -4 -15   7 139.937 39.4318   9
  -4 -15   8 90.1555 30.0916   9
  -4 -15   9 28.9515 22.5793   9
  -4 -15  10 53.6634 23.6064   9
  -4 -15  11 1470.63 107.331   9
  -4 -15  12 566.281 63.3224   9
  -4 -14   4 893.543 113.224   9
  -4 -14   5 193.596 55.9082   9
  -4 -14   6 120.966 42.6453   9
  -4 -14   7 318.043 63.4243   9
  -4 -14   7 462.953 142.128   4
  -4 -14   8 210.684 48.1944   9
  -4 -14   9 815.719 95.2110   9
  -4 -14  10 54.1833 28.1491   9
  -4 -14  11 62.5621 29.8905   9
  -4 -14  12 828.256 86.7174   9
  -4 -14  13 5.50283 15.9948   9
  -4 -14  14 36.0657 20.8108   9
  -4 -13   2 226.485 65.1148   9
  -4 -13   3 113.692 46.0843   9
  -4 -13   4 407.596 144.732   4
  -4 -13   4 284.586 71.0261   9
  -4 -13   5 66.7779 118.819   4
  -4 -13   5 8.75729 22.3732   9
  -4 -13   6 27.4384 23.9133   9
  -4 -13   6 135.835 110.652   4
  -4 -13   7-0.11418 24.7101   9
  -4 -13   7-5.36021 72.4421   4
  -4 -13   8 1026.02 113.579   9
  -4 -13   8 1354.59 242.853   4
  -4 -13   9 51.8552 28.7872   9
  -4 -13   9 175.848 91.9034   4
  -4 -13  10 4250.28 223.582   9
  -4 -13  11 7.04420 14.1660   9
  -4 -13  12 8.14502 16.9976   9
  -4 -13  13 135.578 37.3818   9
  -4 -13  14 452.558 63.6535   9
  -4 -13  15 503.000 56.4888   8
  -4 -13  15 510.439 61.4963   9
  -4 -12   0 1063.98 139.266   9
  -4 -12   1 853.069 126.901   9
  -4 -12   2 586.522 100.497   9
  -4 -12   2 803.863 195.605   4
  -4 -12   3 217.656 124.322   4
  -4 -12   3 166.270 54.9645   9
  -4 -12   4 4566.19 474.537   4
  -4 -12   4 4232.55 251.084   9
  -4 -12   5 43.8818 26.8263   9
  -4 -12   5 207.056 145.276   4
  -4 -12   6 2357.72 341.943   4
  -4 -12   6 2159.00 171.387   9
  -4 -12   7 8.74716 79.2190   4
  -4 -12   7-3.96352 22.4844   9
  -4 -12   8-19.4324 18.6226   9
  -4 -12   8 32.4604 83.1209   4
  -4 -12   9 704.266 190.351   4
  -4 -12   9 551.269 86.7578   9
  -4 -12  10 445.507 75.5545   9
  -4 -12  11 34.5781 23.7292   9
  -4 -12  12 343.651 65.8889   9
  -4 -12  13 1028.71 106.220   9
  -4 -12  14 3791.85 195.794   9
  -4 -12  15 443.795 61.7403   9
  -4 -12  16 4629.31 180.246   9
  -4 -12  16 4677.79 171.768   8
  -4 -11  -1 524.128 98.9083   9
  -4 -11   0 851.214 128.063   9
  -4 -11   1 151.917 107.378   4
  -4 -11   1 146.640 52.5264   9
  -4 -11   2 401.968 154.892   4
  -4 -11   2 456.279 85.2363   9
  -4 -11   3 16614.6 891.902   4
  -4 -11   3 18672.0 514.546   9
  -4 -11   4 787.473 102.701   9
  -4 -11   4 860.175 217.762   4
  -4 -11   5 3485.24 213.267   9
  -4 -11   5 3584.34 426.898   4
  -4 -11   6 586.301 179.051   4
  -4 -11   6 775.872 102.321   9
  -4 -11   7 71.8704 34.1050   9
  -4 -11   7 134.872 109.158   4
  -4 -11   8 1732.71 289.434   4
  -4 -11   8 1422.65 136.419   9
  -4 -11   9 1889.81 298.998   4
  -4 -11   9 1446.50 137.492   9
  -4 -11  10 623.621 92.1465   9
  -4 -11  11 2313.92 174.345   9
  -4 -11  12 8.27450 28.1388   9
  -4 -11  13 221.346 54.3622   9
  -4 -11  14 535.203 79.4896   9
  -4 -11  15 667.099 81.3239   9
  -4 -11  16 1011.13 89.0777   8
  -4 -11  16 981.764 89.9279   9
  -4 -11  17-1.75290 11.8336   8
  -4 -10  -3 21.4333 27.5359   9
  -4 -10  -2 652.798 112.483   9
  -4 -10  -1 1422.18 154.741   9
  -4 -10   0 3152.83 221.172   9
  -4 -10   1 1290.17 256.429   4
  -4 -10   1 1633.94 152.727   9
  -4 -10   2 373.915 73.6614   9
  -4 -10   2 341.329 134.974   4
  -4 -10   3 1047.23 231.908   4
  -4 -10   3 1166.99 121.099   9
  -4 -10   4 337.742 65.3638   9
  -4 -10   4 266.818 141.239   4
  -4 -10   5 1289.82 124.706   9
  -4 -10   5 1121.33 244.335   4
  -4 -10   6 236.714 104.333   4
  -4 -10   6 209.143 52.2229   9
  -4 -10   7-0.84415 76.2372   4
  -4 -10   7 107.912 40.9506   9
  -4 -10   8 312.874 66.2302   9
  -4 -10   8 329.501 147.058   4
  -4 -10   9 3.53907 17.3188   9
  -4 -10   9 48.1432 90.6923   4
  -4 -10  10 1497.47 141.975   9
  -4 -10  11 40.5138 30.7132   9
  -4 -10  12 1546.15 145.412   9
  -4 -10  13 2399.40 175.154   9
  -4 -10  14 184.255 48.1247   9
  -4 -10  15 2910.59 177.473   9
  -4 -10  16 1327.95 109.619   9
  -4 -10  16 1357.23 111.598   8
  -4 -10  17 2292.84 129.246   8
  -4 -10  18 125.021 27.6472   8
  -4  -9  -4 618.572 101.554   9
  -4  -9  -3 312.925 75.5749   9
  -4  -9  -2 5859.83 308.736   9
  -4  -9  -1 1319.04 139.299   9
  -4  -9   0 219.535 117.147   4
  -4  -9   0 200.240 53.7134   9
  -4  -9   1 673.346 94.4646   9
  -4  -9   1 613.267 169.410   4
  -4  -9   2 632.391 87.6097   9
  -4  -9   2 405.806 140.362   4
  -4  -9   3 143.043 89.2062   4
  -4  -9   3 75.5702 32.2865   9
  -4  -9   4 2651.91 169.707   9
  -4  -9   4 1996.61 303.629   4
  -4  -9   5 77.1301 81.4954   4
  -4  -9   5 220.940 50.4697   9
  -4  -9   6 1251.29 242.436   4
  -4  -9   6 1309.90 124.062   9
  -4  -9   7 59.2522 29.8779   9
  -4  -9   7-54.8521 80.5237   4
  -4  -9   8 5733.22 523.737   4
  -4  -9   8 5170.25 251.254   9
  -4  -9   9 3037.80 195.767   9
  -4  -9   9 3632.06 408.219   4
  -4  -9  10 768.171 101.086   9
  -4  -9  11 579.937 89.2434   9
  -4  -9  12 50.3805 67.6723   9
  -4  -9  13 1257.12 129.051   9
  -4  -9  14 3585.25 212.707   9
  -4  -9  15 2724.15 175.750   9
  -4  -9  15 2754.32 183.124   8
  -4  -9  16 28.3198 18.5755   9
  -4  -9  16-11.7384 18.3197   8
  -4  -9  17 7527.05 252.703   8
  -4  -9  18 519.793 59.1647   8
  -4  -8   0-7.85833 85.7806   4
  -4  -8   1 3717.69 363.910   4
  -4  -8   2 131.378 39.9252   9
  -4  -8   2 133.721 79.0785   4
  -4  -8   3 41.8450 22.8634   9
  -4  -8   3 110.558 100.197   4
  -4  -8   4 1291.16 112.046   9
  -4  -8   4 1223.27 234.693   4
  -4  -8   5 2959.10 170.276   9
  -4  -8   5 2649.91 338.259   4
  -4  -8   6 533.025 165.065   4
  -4  -8   6 606.794 80.5721   9
  -4  -8   7 5293.41 490.442   4
  -4  -8   7 5086.43 233.723   9
  -4  -8   8 1383.12 253.213   4
  -4  -8   8 1246.05 120.408   9
  -4  -8   9 126.682 44.7453   9
  -4  -8   9 69.1026 44.6793  14
  -4  -8  10-22.5245 41.8609  14
  -4  -8  10-9.93933 24.1972   9
  -4  -8  11 31.1378 41.6505  14
  -4  -8  11 68.5179 34.4078   9
  -4  -8  12 522.970 98.9161  14
  -4  -8  12 541.020 86.9104   9
  -4  -8  13 307.083 65.6797   9
  -4  -8  13 326.050 75.6208  14
  -4  -8  14 183.530 54.0282   9
  -4  -8  15 129.001 46.6741   8
  -4  -8  15 115.787 41.7794   9
  -4  -8  16 6331.95 250.645   9
  -4  -8  16 6812.90 277.219   8
  -4  -8  17 60.3767 25.9675   8
  -4  -8  18 1671.67 114.318   8
  -4  -7   0 264.421 106.137   4
  -4  -7   1 780.240 169.149   4
  -4  -7   2 23.9201 79.9146   4
  -4  -7   3 2231.35 141.404   9
  -4  -7   3 2129.93 283.280   4
  -4  -7   4 268.554 48.4097   9
  -4  -7   4 262.777 135.352   4
  -4  -7   5 7855.75 562.962   4
  -4  -7   5 8005.15 264.723   9
  -4  -7   6 81.3960 116.246   4
  -4  -7   6-8.05453 12.6038   9
  -4  -7   7 421.325 65.4939   9
  -4  -7   7 365.710 148.413   4
  -4  -7   7 316.029 80.2584  14
  -4  -7   8 8701.06 593.739   4
  -4  -7   8 7314.46 278.842   9
  -4  -7   9 772.385 130.795  14
  -4  -7   9 1031.76 107.735   9
  -4  -7  10 11.9364 22.6398   9
  -4  -7  10 62.0422 50.0868  14
  -4  -7  11 3236.89 251.560  14
  -4  -7  11 3740.98 219.476   9
  -4  -7  11 3111.08 182.074  22
  -4  -7  12 102.714 34.1299  22
  -4  -7  12 180.201 53.8273   9
  -4  -7  12 93.9548 43.4479  14
  -4  -7  13 60.7156 40.2703  14
  -4  -7  13 83.2050 33.2430  22
  -4  -7  13 103.463 43.0724   9
  -4  -7  14 84.2044 31.2160  14
  -4  -7  14 140.625 38.6912  22
  -4  -7  14 118.331 35.9975   9
  -4  -7  15 3040.37 204.304  14
  -4  -7  15 2832.02 185.121   9
  -4  -7  15 3214.65 212.378   8
  -4  -7  16 733.082 96.5085   8
  -4  -7  17 1007.96 103.662   8
  -4  -7  18 480.911 65.3817   8
  -4  -6   0 104.516 87.6036   4
  -4  -6   1 3358.53 316.325   4
  -4  -6   2 1762.59 241.045   4
  -4  -6   3 521.384 153.123   4
  -4  -6   4 149.784 113.898   4
  -4  -6   4 39.7916 18.7402   9
  -4  -6   5 7974.88 252.098   9
  -4  -6   5 8292.11 556.750   4
  -4  -6   6 354.091 55.6009   9
  -4  -6   6 457.612 147.212   4
  -4  -6   7 6.81040 84.6894   4
  -4  -6   7 14.2008 14.9594   9
  -4  -6   7 5.65363 24.7866  14
  -4  -6   8 1620.80 183.365  14
  -4  -6   8 2221.35 148.844   9
  -4  -6   9 28.8246 46.2164  14
  -4  -6   9 4.47348 13.4339   9
  -4  -6  10 374.258 68.3805   9
  -4  -6  10 402.433 90.9615  14
  -4  -6  11 493.291 75.8200  22
  -4  -6  11 622.588 90.0735   9
  -4  -6  11 609.983 107.629  14
  -4  -6  12 51.3864 33.9518   9
  -4  -6  12 42.1218 40.0961  14
  -4  -6  12 42.0110 20.9680  22
  -4  -6  13 4234.76 220.906  22
  -4  -6  13 4608.52 274.242  14
  -4  -6  13 5075.64 259.329   9
  -4  -6  14 1664.67 145.281   9
  -4  -6  14 1430.31 110.252  11
  -4  -6  14 1799.15 167.866   8
  -4  -6  14 1541.84 153.691  14
  -4  -6  14 1315.10 120.666  22
  -4  -6  15 732.380 99.3155  14
  -4  -6  15 892.294 113.569   8
  -4  -6  15 726.102 76.3933  11
  -4  -6  16 543.207 61.4741  11
  -4  -6  16 562.522 79.7098  14
  -4  -6  16 616.548 90.8348   8
  -4  -6  17 13.5975 30.7699   8
  -4  -6  17 18.8874 16.7596  11
  -4  -6  18 319.421 55.8150   8
  -4  -5   1 20242.1 749.120   4
  -4  -5   2 3531.77 318.285   4
  -4  -5   3 999.479 183.606   4
  -4  -5   4 17833.7 767.650   4
  -4  -5   5 2760.26 312.897   4
  -4  -5   5 2603.57 136.290   9
  -4  -5   6 212.836 41.3992   9
  -4  -5   7 5729.14 221.711   9
  -4  -5   7 3327.99 247.618  14
  -4  -5   8-8.25333 15.4331   9
  -4  -5   8-35.4662 44.2564  14
  -4  -5   9 1925.18 187.153  14
  -4  -5   9 2664.09 168.440   9
  -4  -5  10 20.7523 30.0546   9
  -4  -5  10 56.8041 26.6228  14
  -4  -5  11 417.209 88.1378  14
  -4  -5  11 360.710 67.9910  22
  -4  -5  11 390.815 72.5973   9
  -4  -5  12 132.354 46.7510   9
  -4  -5  12 158.240 38.7375  11
  -4  -5  12 131.183 40.9987  22
  -4  -5  12 182.465 62.0873  14
  -4  -5  13 2705.75 209.347  14
  -4  -5  13 2626.72 154.824  11
  -4  -5  13 2428.01 173.375  22
  -4  -5  14 2821.03 158.786  11
  -4  -5  14 3086.58 214.844  14
  -4  -5  14 2545.76 176.063  22
  -4  -5  14 3219.78 216.635   8
  -4  -5  15 540.249 86.5442  14
  -4  -5  15 580.453 91.8906   8
  -4  -5  15 493.630 65.2981  11
  -4  -5  16 5065.74 193.743  11
  -4  -5  16 5487.73 251.430  14
  -4  -5  16 5884.39 276.095   8
  -4  -5  17 190.018 41.2392  14
  -4  -5  17 154.781 32.6890  11
  -4  -5  17 257.847 61.1686   8
  -4  -5  18 341.842 61.6106   8
  -4  -5  18 272.283 37.7060  11
  -4  -4   6 1690.73 109.340   9
  -4  -4   7 2446.01 138.975   9
  -4  -4   7 1608.11 164.341  14
  -4  -4   8 1170.96 140.788  14
  -4  -4   8 1740.55 125.257   9
  -4  -4   9 2302.37 198.855  14
  -4  -4   9 2603.13 160.996   9
  -4  -4  10 1068.46 107.224   9
  -4  -4  10 928.580 125.034  14
  -4  -4  11 13.0080 18.0877  22
  -4  -4  11 27.8462 28.6841  14
  -4  -4  12 972.575 125.657  14
  -4  -4  12 966.823 109.810  22
  -4  -4  13 554.569 95.4387  14
  -4  -4  13 495.424 84.6012   8
  -4  -4  13 428.575 76.6029  22
  -4  -4  14 959.529 95.9582  11
  -4  -4  14 926.750 108.232  22
  -4  -4  14 1166.26 130.436   8
  -4  -4  14 1114.09 129.397  14
  -4  -4  15 183.247 57.0088   8
  -4  -4  15 105.917 30.9956  11
  -4  -4  15 115.385 47.8293  14
  -4  -4  16 176.468 38.3579  11
  -4  -4  16 182.674 53.5993   8
  -4  -4  16 180.480 47.8089  14
  -4  -4  17 129.182 30.0744  11
  -4  -4  17 166.841 53.0972   8
  -4  -4  17 147.810 36.6137  14
  -4  -4  18 5.84878 18.4278   8
  -4  -4  18 25.4749 15.5858  11
  -4  -3   7 1136.56 133.994  14
  -4  -3   8 274.206 69.4607  14
  -4  -3   9 1828.45 171.161  14
  -4  -3  10 30.4104 33.4910  14
  -4  -3  11 24.6615 27.6103  22
  -4  -3  11-7.33647 31.4750  14
  -4  -3  12 7751.59 314.275   8
  -4  -3  12 7840.00 357.568  14
  -4  -3  12 7745.00 313.843  22
  -4  -3  13 852.369 107.914   8
  -4  -3  13 891.274 109.839  22
  -4  -3  13 634.466 99.1194  14
  -4  -3  14 1403.95 147.601  14
  -4  -3  14 1241.17 132.039   8
  -4  -3  14 1229.51 111.731  11
  -4  -3  15 180.986 54.3533  14
  -4  -3  15 109.496 32.9959  11
  -4  -3  15 119.000 42.0562   8
  -4  -3  16 336.747 64.1550  14
  -4  -3  16 300.534 67.3087   8
  -4  -3  16 292.574 49.0622  11
  -4  -3  17 36.4270 21.6251  11
  -4  -3  17 9.81210 13.8300  14
  -4  -3  17 28.2459 29.6115   8
  -4  -3  18 460.414 48.7382  11
  -4  -2   7 6472.17 305.986  14
  -4  -2   8 2760.00 201.869  14
  -4  -2   9 283.186 73.7911  14
  -4  -2  10 471.237 77.0569  22
  -4  -2  10 570.156 97.1586  14
  -4  -2  11 1298.00 121.655   8
  -4  -2  11 1547.63 140.147  22
  -4  -2  11 1517.87 156.089  14
  -4  -2  12 127.067 45.5661   8
  -4  -2  12 92.0254 43.1317  14
  -4  -2  12 96.3660 41.8063  22
  -4  -2  13 3458.73 210.079   8
  -4  -2  13 3770.86 243.337  14
  -4  -2  13 3336.88 214.277  22
  -4  -2  14 260.532 59.7029  14
  -4  -2  14 304.187 64.9874   8
  -4  -2  15 109.863 46.1734   8
  -4  -2  15 101.023 45.9143  14
  -4  -2  15 108.606 36.7295  11
  -4  -2  16 2337.07 136.894  11
  -4  -2  16 2659.60 185.724   8
  -4  -2  16 2390.90 160.134  14
  -4  -2  17 2788.55 149.169  14
  -4  -2  17 2762.03 134.832  11
  -4  -2  18 6.79557 8.98524  11
  -4  -1   7 934.532 114.243  14
  -4  -1   8 7152.97 324.118  14
  -4  -1   9 233.237 48.2923   8
  -4  -1   9 307.195 75.4317  14
  -4  -1  10 746.319 95.8089  22
  -4  -1  10 634.219 81.1176   8
  -4  -1  11 1315.46 149.373  14
  -4  -1  11 1202.25 114.811   8
  -4  -1  11 1260.41 126.962  22
  -4  -1  12-9.24935 17.9766   8
  -4  -1  12 57.0764 33.7016  22
  -4  -1  12 44.9703 42.5951  14
  -4  -1  13 665.474 102.669  14
  -4  -1  13 743.706 101.659  22
  -4  -1  13 675.883 94.8146   8
  -4  -1  14 3155.00 217.220  14
  -4  -1  14 3123.44 203.615   8
  -4  -1  15 1046.19 114.761  14
  -4  -1  15 923.189 112.924   8
  -4  -1  15 986.809 98.1296  11
  -4  -1  16 475.768 80.7276   8
  -4  -1  16 491.577 63.3910  11
  -4  -1  16 428.620 66.6493  14
  -4  -1  17 237.427 39.9116  11
  -4  -1  17 186.662 37.0205  14
  -4  -1  18-1.89944 9.83617  11
  -4   0   6 20969.4 532.670  14
  -4   0   7 205.426 54.4424  14
  -4   0   8 2882.34 152.399   8
  -4   0   8 3228.88 218.472  14
  -4   0   9 1723.53 165.376  14
  -4   0   9 1727.30 142.800  22
  -4   0   9 1755.85 127.403   8
  -4   0  10 2848.96 187.317  22
  -4   0  10 2588.75 162.608   8
  -4   0  10 3043.28 217.748  14
  -4   0  11 654.127 85.8754   8
  -4   0  11 836.747 126.833  14
  -4   0  11 760.585 102.118  22
  -4   0  12 3482.17 206.164   8
  -4   0  12 3943.30 230.800  22
  -4   0  12 3661.22 245.597  14
  -4   0  13 635.199 100.739  14
  -4   0  13 485.441 81.2758   8
  -4   0  14 1084.40 125.512  14
  -4   0  14 916.122 110.415   8
  -4   0  15 20.1066 26.3812  14
  -4   0  15 4.42744 18.5739  11
  -4   0  16 598.354 74.4908  14
  -4   0  16 614.446 69.7475  11
  -4   0  17 53.1493 20.2184  11
  -4   1   6 5205.36 269.366  14
  -4   1   7 2994.00 210.950  14
  -4   1   8 158.983 58.0592  14
  -4   1   8 146.082 40.8462   8
  -4   1   9 594.183 82.4644  22
  -4   1   9 500.272 91.3966  14
  -4   1   9 501.282 72.6724   8
  -4   1  10 115.670 44.6775  14
  -4   1  10 66.1607 32.2118   8
  -4   1  10 64.8583 37.7820  22
  -4   1  11 8181.22 328.258  22
  -4   1  11 7785.95 301.835   8
  -4   1  11 8064.96 365.307  14
  -4   1  12 4761.24 245.814   8
  -4   1  12 5070.96 260.897  22
  -4   1  12 5150.49 287.382  14
  -4   1  13 34.3141 18.7558   8
  -4   1  13 28.3925 34.7838  14
  -4   1  14 254.332 63.5069  14
  -4   1  15 34.8660 22.3903  14
  -4   1  15-10.2954 12.6699  11
  -4   1  16 650.288 68.4623  11
  -4   1  16 574.412 67.3795  14
  -4   1  17 353.591 43.7568  11
  -4   2   5 4032.75 235.867  14
  -4   2   6 63.8634 42.6538  14
  -4   2   7 13441.3 455.916  14
  -4   2   8 666.580 83.3789   8
  -4   2   8 680.882 88.4384  22
  -4   2   8 771.146 108.805  14
  -4   2   9 4907.36 281.913  14
  -4   2   9 5140.39 243.794  22
  -4   2   9 5030.82 235.732   8
  -4   2  10 681.944 93.9946  22
  -4   2  10 661.655 92.0869   8
  -4   2  10 754.656 112.223  14
  -4   2  11 2208.44 169.438  22
  -4   2  11 2067.35 158.741   8
  -4   2  11 2018.02 181.565  14
  -4   2  12 631.285 91.5459   8
  -4   2  12 679.641 108.228  14
  -4   2  13 802.639 109.504  14
  -4   2  14 3497.21 208.735  14
  -4   2  15 3164.32 172.682  14
  -4   2  15 3203.53 160.575  11
  -4   2  16 6.52761 11.3328  11
  -4   3   4 4104.57 232.768  14
  -4   3   5 1.21141 34.3618  14
  -4   3   6 1021.96 128.904  14
  -4   3   7 964.914 126.985  14
  -4   3   7 930.390 96.2750  22
  -4   3   8 1080.36 141.235  14
  -4   3   8 1060.79 106.496  22
  -4   3   8 1195.53 117.685   8
  -4   3   9 936.433 105.100   8
  -4   3   9 821.184 125.045  14
  -4   3   9 759.400 93.5610  22
  -4   3  10 7251.90 298.788   8
  -4   3  10 7461.01 360.733  14
  -4   3  10 7370.81 297.890  22
  -4   3  11 772.362 112.930  14
  -4   3  12 13683.8 459.132  14
  -4   3  13 1142.16 125.270  14
  -4   3  14 44.8038 23.2841  14
  -4   3  15 267.615 46.5898  14
  -4   3  15 349.951 51.0573  11
  -4   3  16 403.254 60.0115  23
  -4   3  16 545.926 52.6123  11
  -4   4   3 1577.83 147.005  14
  -4   4   4 269.190 69.3798  14
  -4   4   5 83.6186 44.1034  14
  -4   4   6 200.413 43.8173  22
  -4   4   6 134.964 59.5327  14
  -4   4   7 6866.78 257.692  22
  -4   4   7 7206.65 346.256  14
  -4   4   8 1125.80 141.593  14
  -4   4   8 1044.60 105.387  22
  -4   4   9 1708.81 180.224  14
  -4   4   9 1589.10 133.606  22
  -4   4  10 13394.9 483.582  14
  -4   4  11 868.737 122.371  14
  -4   4  12 2045.61 172.002  14
  -4   4  13 99.1194 44.0305  14
  -4   4  14 527.236 65.0049  11
  -4   4  14 486.678 75.1166  23
  -4   4  14 468.096 63.5219  14
  -4   4  15 1742.22 98.9653  11
  -4   4  15 1557.47 115.576  23
  -4   5   2 88.8348 45.8097  14
  -4   5   3 8237.95 344.749  14
  -4   5   4 890.251 117.511  14
  -4   5   5 23.6390 26.6346  14
  -4   5   6 363.574 77.1392  14
  -4   5   6 380.437 58.2431  22
  -4   5   7 30.2625 22.6303  22
  -4   5   7 53.8066 41.2118  14
  -4   5   7 25.3151 42.6082  19
  -4   5   8 404.888 80.3858  19
  -4   5   8 404.130 96.5822  14
  -4   5   9 856.496 125.090  14
  -4   5  10 4.93940 27.9817  14
  -4   5  10-24.0109 28.2446   5
  -4   5  11 6641.62 317.510  14
  -4   5  12 117.298 43.0180  14
  -4   5  12 85.8445 42.7613  23
  -4   5  13 17.2105 17.9108  14
  -4   5  13-22.3748 31.7426  23
  -4   5  14 274.009 48.7017  23
  -4   5  14 431.088 51.7060  11
  -4   6   2 2684.17 200.070  14
  -4   6   3 1372.49 148.043  14
  -4   6   4 1454.91 153.902  14
  -4   6   5 3336.09 205.017  19
  -4   6   5 3046.35 228.399  14
  -4   6   6 2612.31 218.775  14
  -4   6   6 5516.33 272.316  19
  -4   6   7 3547.34 258.117  14
  -4   6   7 4129.98 251.132  19
  -4   6   8 207.598 68.4943  14
  -4   6   8 123.486 58.2610  19
  -4   6   9 381.068 90.6835  14
  -4   6  10 815.543 121.036  14
  -4   6  10 909.539 98.6604   5
  -4   6  11 982.870 120.837  14
  -4   6  11 888.778 115.275  23
  -4   6  11 976.677 92.2300   5
  -4   6  12 48.8303 21.4929  14
  -4   6  12 17.0610 21.4827  23
  -4   6  13 190.627 35.7648  11
  -4   7   2 556.519 103.353  14
  -4   7   3 856.128 118.882  14
  -4   7   4 20688.3 511.030  19
  -4   7   4 19518.1 581.521  14
  -4   7   5 12588.9 416.902  19
  -4   7   5 11422.9 457.663  14
  -4   7   6 4210.15 291.467  14
  -4   7   6 4741.02 266.680  19
  -4   7   7 978.196 128.251  19
  -4   7   7 655.893 119.516  14
  -4   7   8 4243.10 256.808  19
  -4   7   8 3817.99 270.454  14
  -4   7   9-32.2894 39.1298  14
  -4   7  10 90.7742 36.2240   5
  -4   7  10 64.9980 47.4805  14
  -4   7  11 9.17218 21.4578   5
  -4   7  11 44.2349 30.7343  14
  -4   7  12 250.912 38.8706  11
  -4   8 -10 5062.87 290.042  21
  -4   8  -9 3181.72 231.560  21
  -4   8  -8 94.0262 41.8613  21
  -4   8  -7 4354.14 258.594  21
  -4   8  -6 3095.94 211.038  21
  -4   8  -2 7466.96 295.282  21
  -4   8  -1-6.90781 27.8522  21
  -4   8   2 2417.07 202.787  14
  -4   8   3 74.7145 35.4232  19
  -4   8   3 186.213 73.9630  14
  -4   8   4 1017.00 122.520  19
  -4   8   4 923.505 137.765  14
  -4   8   5 4888.94 271.827  19
  -4   8   5 4447.42 294.883  14
  -4   8   6 3547.56 236.782  19
  -4   8   6 3380.35 257.522  14
  -4   8   7 688.036 121.787  14
  -4   8   7 773.951 117.851  19
  -4   8   8 873.448 118.449  19
  -4   8   8 968.033 138.786  14
  -4   8   9 1585.15 159.084  14
  -4   8  10 127.568 40.4875  14
  -4   8  10 159.224 42.5296   5
  -4   8  11 476.160 59.5774   5
  -4   8  11 431.566 47.8511  11
  -4   9 -11 112.651 41.3710  21
  -4   9 -10 4145.95 253.181  21
  -4   9  -9 28.9857 34.3532  21
  -4   9  -8 4227.28 258.482  21
  -4   9  -7 11715.9 421.878  21
  -4   9  -6 6318.29 301.294  21
  -4   9  -5 3253.49 210.135  21
  -4   9  -4 3447.48 213.252  21
  -4   9  -3 41900.5 728.769  21
  -4   9  -2 322.309 65.5743  21
  -4   9   2 394.427 86.1046  14
  -4   9   3 2714.40 238.639  14
  -4   9   3 2893.11 201.738  19
  -4   9   4 85.8808 47.2856  14
  -4   9   4-31.4260 34.2607  19
  -4   9   5 356.230 97.2189  14
  -4   9   5 404.775 89.9695  19
  -4   9   6 43.3675 61.6307  14
  -4   9   6 18.3761 40.2802  19
  -4   9   7 1178.69 149.844  14
  -4   9   7 1265.57 144.658  19
  -4   9   8 105.982 54.0585  14
  -4   9   9 2022.96 140.226   5
  -4   9   9 1624.59 142.454  14
  -4   9  10 55.7429 27.6139  14
  -4   9  10-10.8039 26.2501   5
  -4  10 -12 112.593 35.0285  21
  -4  10 -11 307.877 65.1377  21
  -4  10 -10 315.324 72.5427  21
  -4  10  -9 319.157 71.6349  21
  -4  10  -8 855.670 113.686  21
  -4  10  -7 3503.51 228.461  21
  -4  10  -6 963.120 118.138  21
  -4  10  -5 453.536 79.6269  21
  -4  10  -4 1707.21 151.540  21
  -4  10  -3 7397.82 310.668  21
  -4  10   1 143.422 60.1639  14
  -4  10   2 1534.39 172.863  14
  -4  10   3 3954.84 241.977  19
  -4  10   3 3905.25 271.944  14
  -4  10   4 985.074 124.787  19
  -4  10   4 898.371 139.220  14
  -4  10   5 2270.52 190.965  19
  -4  10   5 1958.29 200.836  14
  -4  10   6 29.0640 41.1448  14
  -4  10   6 19.8977 46.3817  19
  -4  10   7 504.642 90.5485  14
  -4  10   7 509.626 91.1769  19
  -4  10   8 705.423 91.0150  14
  -4  10   9 1367.61 103.489   5
  -4  11 -12 1096.02 99.0699  21
  -4  11 -11 176.886 47.2567  21
  -4  11 -10 2841.21 192.803  21
  -4  11  -9 88.9328 43.6749  21
  -4  11  -8-2.99891 33.7579  21
  -4  11  -7-22.0805 19.1794  21
  -4  11  -6 379.524 73.7687  21
  -4  11  -5 1708.89 153.700  21
  -4  11  -4 14444.0 440.225  21
  -4  11   0-30.4523 46.6303  14
  -4  11   1 1869.71 186.592  14
  -4  11   2-21.2138 41.8505  14
  -4  11   2-19.9490 45.2746  19
  -4  11   3 172.926 66.7640  14
  -4  11   3 226.393 61.1735  19
  -4  11   4 466.378 96.5483  14
  -4  11   4 585.001 101.645  19
  -4  11   5 177.022 56.7467  19
  -4  11   5 241.015 68.7915  14
  -4  11   6 696.093 96.9391  19
  -4  11   6 692.256 101.462  14
  -4  11   7 150.063 44.1087  14
  -4  11   8 579.321 64.6138   5
  -4  12 -11 471.166 73.1297  21
  -4  12 -10 146.705 38.6585  21
  -4  12  -9 56.6412 24.7595  21
  -4  12  -8 2085.85 165.660  21
  -4  12  -7 67.6882 33.5354  21
  -4  12  -6 46.5290 27.0226  21
  -4  12  -5 254.177 60.6646  21
  -4  12   0-34.3060 50.4688  14
  -4  12   1 1723.82 149.550  19
  -4  12   1 1482.67 157.807  14
  -4  12   2 3112.89 226.356  14
  -4  12   2 3304.13 209.310  19
  -4  12   3 351.030 78.3834  19
  -4  12   3 212.352 62.1421  14
  -4  12   4 156.142 55.6314  14
  -4  12   4 152.361 50.7380  19
  -4  12   5 366.065 70.8639  14
  -4  12   5 391.432 69.3953  19
  -4  12   6 473.591 68.5169  19
  -4  12   6 437.550 66.0399  14
  -4  13 -11 210.579 42.7206  21
  -4  13 -10 402.957 61.7125  21
  -4  13  -9 2099.10 146.836  21
  -4  13  -8 958.488 104.724  21
  -4  13  -7 192.561 50.6660  21
  -4  13  -1 610.492 103.029  14
  -4  13   0 788.423 98.9429  19
  -4  13   0 779.327 114.462  14
  -4  13   1 65.7805 38.0666  14
  -4  13   1 54.7988 32.4224  19
  -4  13   2 13.3669 26.6571  14
  -4  13   2 77.9045 49.6333  19
  -4  13   3 386.768 69.5639  19
  -4  13   3 279.887 61.5814  14
  -4  13   4 37.3595 30.0729  14
  -4  13   4 70.0947 34.1650  19
  -4  13   5 26.0236 20.4914  14
  -4  13   5-17.5134 25.9151  19
  -4  14  -3 224.596 61.9516  14
  -4  14  -2 23.0256 28.3139  14
  -4  14  -1 176.441 45.8219  19
  -4  14  -1 213.287 54.1326  14
  -4  14   0 1541.32 120.298  19
  -4  14   0 1502.82 134.528  14
  -4  14   1 84.3577 38.2569  14
  -4  14   1 108.812 38.3363  19
  -4  14   2 8.63331 18.3847  14
  -4  14   2-7.81065 22.1170  19
  -4  14   3 807.426 79.8869  19
  -4  14   3 788.322 76.8935  14
  -4  15  -9 551.939 63.3225  14
  -4  15  -6 1796.37 139.817  14
  -4  15  -5 137.269 38.0041  14
  -4  15  -4-0.18863 28.3360  14
  -4  15  -3 106.084 38.1077  14
  -4  15  -3 113.419 34.0143  19
  -4  15  -2 2116.53 126.497  19
  -4  15  -2 1862.83 136.457  14
  -4  15  -1 74.4700 31.4130  14
  -4  15  -1 67.4698 27.4751  19
  -4  15   0 132.292 33.1872  14
  -4  15   0 139.636 37.5974  19
  -4  15   1 24.1189 16.1336  14
  -4  16  -6 14.4991 14.0614  14
  -4  16  -5 648.493 70.6104  14
  -4  16  -4 950.477 85.2207  14
  -4  16  -3-5.72901 15.8704  14
  -3 -16   6 2357.43 275.691   4
  -3 -16   7 398.779 124.298   4
  -3 -16   8 1160.80 185.364   4
  -3 -16   9 8481.57 473.618   4
  -3 -16  10 8044.48 253.900   9
  -3 -16  11 430.109 61.3176  18
  -3 -16  11 860.271 79.2360   9
  -3 -15   3 2513.59 349.393   4
  -3 -15   4 154.949 86.8695   4
  -3 -15   5 146.906 98.4968   4
  -3 -15   6 849.223 190.561   4
  -3 -15   7 12.6974 61.5254   4
  -3 -15   7 61.2166 32.3446   9
  -3 -15   8 1894.93 271.700   4
  -3 -15   8 1441.26 131.147   9
  -3 -15   9 164.775 89.5839   4
  -3 -15   9 213.007 52.8872   9
  -3 -15  10 3621.73 193.543   9
  -3 -15  10 5240.10 412.071   4
  -3 -15  11 362.736 60.2684   9
  -3 -15  12 5437.73 217.254   9
  -3 -15  13 177.613 38.5789   9
  -3 -15  14 86.7913 25.9884   9
  -3 -14   2 14.5304 85.1811   4
  -3 -14   3 49.8277 85.2011   4
  -3 -14   4 199.731 126.193   4
  -3 -14   5 154.903 45.4005   9
  -3 -14   5 284.471 142.047   4
  -3 -14   6 849.827 205.437   4
  -3 -14   6 573.878 93.0283   9
  -3 -14   7 27.6706 65.3458   4
  -3 -14   7 54.3459 27.5136   9
  -3 -14   8 955.668 112.520   9
  -3 -14   8 1253.90 251.499   4
  -3 -14   9 307.446 143.318   4
  -3 -14   9 298.295 63.8940   9
  -3 -14  10 573.589 82.1917   9
  -3 -14  10 604.513 153.469   4
  -3 -14  11 1620.29 135.351   9
  -3 -14  11 2343.74 286.886   4
  -3 -14  12 711.587 87.1687   9
  -3 -14  13 319.008 57.1027   9
  -3 -14  14 69.9167 27.0178   9
  -3 -14  15 4467.35 184.098   9
  -3 -14  15 3736.72 138.550   8
  -3 -14  16 19.2236 13.2179   9
  -3 -13   1-351.267 166.643   4
  -3 -13   2 129.608 139.519   4
  -3 -13   3 734.997 118.666   9
  -3 -13   3 845.104 228.695   4
  -3 -13   4 546.055 97.3180   9
  -3 -13   4 875.859 237.229   4
  -3 -13   5 343.669 77.0588   9
  -3 -13   5 418.648 169.990   4
  -3 -13   6 202.641 106.510   4
  -3 -13   6 137.241 44.2566   9
  -3 -13   7 9.70992 18.8681   9
  -3 -13   7 49.2922 89.5007   4
  -3 -13   8 212.271 124.427   4
  -3 -13   8 224.151 56.7390   9
  -3 -13   9 1080.87 235.873   4
  -3 -13   9 792.210 101.890   9
  -3 -13  10 402.985 75.8538   9
  -3 -13  10 577.608 167.081   4
  -3 -13  11 200.130 103.654   4
  -3 -13  11 137.711 44.9337   9
  -3 -13  12 112.693 39.0000   9
  -3 -13  13 1135.47 115.238   9
  -3 -13  14 1893.59 140.517   9
  -3 -13  15 486.312 66.5731   9
  -3 -13  16 1285.00 99.3905   9
  -3 -13  16 1171.27 80.0605   8
  -3 -12   1 1238.28 276.680   4
  -3 -12   1 1006.63 144.101   9
  -3 -12   2 361.766 85.5561   9
  -3 -12   2 352.589 155.942   4
  -3 -12   3 37.3804 128.998   4
  -3 -12   3 75.0606 33.2388   9
  -3 -12   4 2294.16 369.431   4
  -3 -12   4 2366.45 189.821   9
  -3 -12   5 810.501 239.924   4
  -3 -12   5 1002.68 119.315   9
  -3 -12   6 402.197 186.395   4
  -3 -12   6 242.432 60.8339   9
  -3 -12   7 310.300 154.768   4
  -3 -12   7 128.978 41.5454   9
  -3 -12   8 2903.10 397.376   4
  -3 -12   8 2845.56 195.387   9
  -3 -12   9 1441.98 138.953   9
  -3 -12   9 1796.70 295.398   4
  -3 -12  10 1690.82 285.817   4
  -3 -12  10 1420.43 138.842   9
  -3 -12  11 87.4860 43.4706   9
  -3 -12  11 143.928 89.3040   4
  -3 -12  12 2111.84 278.643   4
  -3 -12  12 1474.93 139.779   9
  -3 -12  13 72.7533 34.1512   9
  -3 -12  14 1066.07 112.780   9
  -3 -12  15 654.328 82.8908   9
  -3 -12  16 465.723 66.3284   9
  -3 -12  16 571.362 64.8759   8
  -3 -12  17 142.039 29.8583   8
  -3 -11   0 21.5698 25.7522   9
  -3 -11   0 160.014 153.845   4
  -3 -11   1 293.976 76.7395   9
  -3 -11   1 278.810 169.022   4
  -3 -11   2 136.837 46.0199   9
  -3 -11   2 236.872 140.741   4
  -3 -11   3 56.8447 76.3324   4
  -3 -11   3 91.2533 40.2264   9
  -3 -11   4 429.905 75.2163   9
  -3 -11   4 339.105 152.428   4
  -3 -11   5 3943.45 222.616   9
  -3 -11   5 3890.47 471.086   4
  -3 -11   6 2183.34 164.186   9
  -3 -11   6 2333.12 361.180   4
  -3 -11   7 440.652 168.583   4
  -3 -11   7 362.629 70.1647   9
  -3 -11   8 1668.44 146.608   9
  -3 -11   8 1602.22 296.181   4
  -3 -11   9 283.216 66.5913   9
  -3 -11   9 300.280 151.484   4
  -3 -11  10 137.962 46.5467   9
  -3 -11  10 111.644 96.5109   4
  -3 -11  11 1803.21 290.046   4
  -3 -11  11 1284.30 133.347   9
  -3 -11  12 681.591 98.3698   9
  -3 -11  13 7298.35 320.022   9
  -3 -11  14 3233.90 206.616   9
  -3 -11  15 1570.12 136.204   9
  -3 -11  16 1.94392 16.4895   8
  -3 -11  16 26.3322 19.0047   9
  -3 -11  17 868.590 84.9188   9
  -3 -11  17 818.369 75.0132   8
  -3 -10  -1 429.006 88.4611   9
  -3 -10   0 2530.76 197.129   9
  -3 -10   0 2120.94 338.180   4
  -3 -10   1 6116.24 284.318   9
  -3 -10   1 3937.27 444.070   4
  -3 -10   2 1361.67 127.930   9
  -3 -10   2 1071.24 239.278   4
  -3 -10   3 3224.71 191.441   9
  -3 -10   3 2771.53 365.437   4
  -3 -10   4-0.56992 16.2287   9
  -3 -10   4-48.0209 98.3769   4
  -3 -10   5 41.4489 78.6878   4
  -3 -10   5 16.4406 18.0346   9
  -3 -10   6 647.618 86.1875   9
  -3 -10   6 531.341 190.728   4
  -3 -10   7 626.920 86.1879   9
  -3 -10   7 602.744 192.561   4
  -3 -10   8 2272.30 171.537   9
  -3 -10   8 2590.81 367.719   4
  -3 -10   9 3508.17 415.814   4
  -3 -10   9 3249.69 209.223   9
  -3 -10  10 2766.88 359.411   4
  -3 -10  10 2454.45 184.575   9
  -3 -10  11 2684.58 196.256   9
  -3 -10  11 3692.39 399.069   4
  -3 -10  12 34.7647 26.7615   9
  -3 -10  13 230.115 61.7755   9
  -3 -10  14 993.783 117.139   9
  -3 -10  15 773.558 99.4438   9
  -3 -10  16 301.394 59.5510   9
  -3 -10  16 267.639 51.3786   8
  -3 -10  17 1698.16 123.211   9
  -3 -10  17 1734.52 119.461   8
  -3 -10  18 26.8488 15.9465   8
  -3  -9  -3 283.616 71.2479   9
  -3  -9  -2-38.7744 28.5136   9
  -3  -9  -1 137.265 43.9823   9
  -3  -9  -1 120.147 119.931   4
  -3  -9   0 3402.94 201.933   9
  -3  -9   0 2153.74 308.945   4
  -3  -9   1 2694.53 335.169   4
  -3  -9   1 4122.81 209.611   9
  -3  -9   2-5.35965 18.3033   9
  -3  -9   2 57.1370 72.1126   4
  -3  -9   3 615.869 179.148   4
  -3  -9   3 1134.31 103.696   9
  -3  -9   4 110.326 34.7848   9
  -3  -9   4-25.4026 87.7457   4
  -3  -9   5 63.0582 95.1068   4
  -3  -9   5-19.8434 16.5357   9
  -3  -9   6 4113.81 202.684   9
  -3  -9   6 3752.41 422.377   4
  -3  -9   7 4168.28 436.061   4
  -3  -9   7 4700.20 228.700   9
  -3  -9   8 4697.65 234.524   9
  -3  -9   8 4633.72 462.600   4
  -3  -9   9 3703.06 217.291   9
  -3  -9   9 3866.43 418.603   4
  -3  -9  10 540.447 172.101   4
  -3  -9  10 374.372 71.5855   9
  -3  -9  11 879.296 112.048   9
  -3  -9  11 1010.61 212.760   4
  -3  -9  12 3758.22 234.484   9
  -3  -9  13 48.1886 27.1756   9
  -3  -9  14 76.8168 31.9744   9
  -3  -9  15 1022.45 114.398   8
  -3  -9  15 902.795 110.993   9
  -3  -9  16 115.491 39.2518   9
  -3  -9  16 71.6713 28.7282   8
  -3  -9  17 12.8075 21.1693   8
  -3  -9  18 13.3352 16.4212   8
  -3  -8  -1 223.057 95.8119   4
  -3  -8   0 319.907 118.305   4
  -3  -8   1 794.280 169.324   4
  -3  -8   2-16.2409 16.9929   9
  -3  -8   2-46.2723 89.0313   4
  -3  -8   3 1462.25 108.825   9
  -3  -8   3 966.710 193.259   4
  -3  -8   4 2495.08 308.292   4
  -3  -8   4 3361.37 165.408   9
  -3  -8   5 0.96173 10.2472   9
  -3  -8   5 68.0408 108.577   4
  -3  -8   6 1569.92 256.753   4
  -3  -8   6 1801.31 128.035   9
  -3  -8   7 1318.39 115.743   9
  -3  -8   7 1197.34 231.935   4
  -3  -8   8 276.350 74.4558  14
  -3  -8   8 252.112 55.0792   9
  -3  -8   8 311.297 143.162   4
  -3  -8   9 14957.3 589.386  14
  -3  -8   9 15770.7 432.364   9
  -3  -8  10 58.7135 82.1229   4
  -3  -8  10 145.457 44.9607   9
  -3  -8  10 124.385 56.6390  14
  -3  -8  11 204.231 58.9195  14
  -3  -8  11 154.140 47.4884   9
  -3  -8  12 443.354 89.9667  14
  -3  -8  12 509.626 85.8483   9
  -3  -8  13 2381.62 206.855  14
  -3  -8  13 2400.86 184.448   9
  -3  -8  14 9142.83 360.024   9
  -3  -8  15 24.0318 22.4495   8
  -3  -8  15 30.4472 31.8188   9
  -3  -8  16 3442.49 205.660   9
  -3  -8  16 3556.62 205.187   8
  -3  -8  17 498.668 73.7026   8
  -3  -8  18 715.114 79.6715   8
  -3  -8  19 521.025 57.7414   8
  -3  -7  -1 1818.52 237.297   4
  -3  -7   0 4583.52 372.313   4
  -3  -7   1 503.748 133.359   4
  -3  -7   2 5864.54 436.373   4
  -3  -7   3 306.182 47.6999   9
  -3  -7   3 355.309 128.965   4
  -3  -7   4 825.927 172.550   4
  -3  -7   4 880.808 81.5118   9
  -3  -7   5 344.013 135.964   4
  -3  -7   5 294.204 47.2453   9
  -3  -7   6 12.4472 19.0307   9
  -3  -7   6-30.4201 56.4162   4
  -3  -7   7 1898.43 190.475  14
  -3  -7   7 2261.73 144.414   9
  -3  -7   7 2185.29 299.819   4
  -3  -7   8 612.330 113.602  14
  -3  -7   8 743.945 185.066   4
  -3  -7   8 725.413 86.8240   9
  -3  -7   9 874.594 181.913   4
  -3  -7   9 845.537 131.559  14
  -3  -7   9 853.001 97.2884   9
  -3  -7  10 14.2797 29.9953  14
  -3  -7  10 0.63618 21.1610   9
  -3  -7  10 13.0482 70.6863   4
  -3  -7  11 2180.45 221.137   6
  -3  -7  11 1829.27 152.942   9
  -3  -7  11 1777.59 184.021  14
  -3  -7  12 2996.70 230.661  14
  -3  -7  12 3208.23 266.931   6
  -3  -7  12 3276.85 210.071   9
  -3  -7  12 3074.54 176.421  22
  -3  -7  13 138.810 51.8938  14
  -3  -7  13 159.323 64.6786   6
  -3  -7  13 174.490 52.8065   9
  -3  -7  13 129.946 37.8334  22
  -3  -7  14 2205.08 175.695   9
  -3  -7  14 2226.79 183.636  14
  -3  -7  14 2278.26 145.673  11
  -3  -7  15 5987.37 229.250  11
  -3  -7  15 6151.34 289.958   9
  -3  -7  15 6277.95 297.421  14
  -3  -7  15 6193.71 294.663   8
  -3  -7  16 1318.86 102.913  11
  -3  -7  16 1346.90 128.076   9
  -3  -7  16 1439.51 135.805   8
  -3  -7  17 653.297 68.2841  11
  -3  -7  17 635.607 86.5751   8
  -3  -7  18-5.47290 9.44116  11
  -3  -7  18-13.0912 16.2378   8
  -3  -7  19 347.455 51.4929   8
  -3  -6  -1 117.592 56.6843   4
  -3  -6   0 1605.32 204.711   4
  -3  -6   1 89.9119 71.4985   4
  -3  -6   2 1926.32 236.138   4
  -3  -6   3 48.5842 59.6619   4
  -3  -6   4 464.675 127.934   4
  -3  -6   5 2683.48 311.844   4
  -3  -6   6 102.416 85.2846   4
  -3  -6   6 64.7552 22.3867   9
  -3  -6   7 2690.32 149.922   9
  -3  -6   7 2461.99 287.588   4
  -3  -6   8 758.691 119.565  14
  -3  -6   8 859.484 91.2226   9
  -3  -6   8 754.978 170.468   4
  -3  -6   9 297.482 104.302   4
  -3  -6   9 401.593 67.0330   9
  -3  -6   9 359.503 87.8099  14
  -3  -6  10 2069.90 193.495  14
  -3  -6  10 2004.16 140.546  22
  -3  -6  10 2217.71 209.428   6
  -3  -6  10 2196.64 159.162   9
  -3  -6  11 803.594 92.7615  22
  -3  -6  11 855.991 103.534   9
  -3  -6  11 934.535 140.862   6
  -3  -6  11 886.982 125.814  14
  -3  -6  12 101.624 42.9894  14
  -3  -6  12 111.694 34.6282   9
  -3  -6  12 74.1000 51.6004   6
  -3  -6  12 101.089 36.6022  22
  -3  -6  12 90.4071 31.5511  11
  -3  -6  13 8424.62 428.908   6
  -3  -6  13 9189.65 382.952  14
  -3  -6  13 9492.15 299.830  11
  -3  -6  13 8490.71 312.088  22
  -3  -6  13 9952.64 368.824   9
  -3  -6  14 460.979 86.0038   8
  -3  -6  14 360.873 58.0224  11
  -3  -6  14 425.949 95.6213   6
  -3  -6  14 442.093 79.6557   9
  -3  -6  14 389.404 76.2187  14
  -3  -6  15 2804.37 192.811   9
  -3  -6  15 2723.76 195.016  14
  -3  -6  15 3126.59 214.235   8
  -3  -6  15 2693.30 157.225  11
  -3  -6  16 702.388 77.0982  11
  -3  -6  16 825.092 98.4566  14
  -3  -6  16 890.412 111.290   8
  -3  -6  17 1429.71 132.339   8
  -3  -6  17 1352.33 100.006  11
  -3  -6  18 111.526 27.3550  11
  -3  -6  18 149.330 45.8592   8
  -3  -5  -1 608.538 118.032   4
  -3  -5   0 45.3271 44.7767   4
  -3  -5   1 7041.28 419.180   4
  -3  -5   2 129.502 62.4040   4
  -3  -5   3 5231.99 384.949   4
  -3  -5   4 684.155 156.047   4
  -3  -5   5 721.935 153.597   4
  -3  -5   6 242.836 103.167   4
  -3  -5   7 12557.6 605.073   4
  -3  -5   8 6008.63 314.692   6
  -3  -5   8 6331.82 419.687   4
  -3  -5   8 6452.33 237.844   9
  -3  -5   8 5381.78 308.076  14
  -3  -5   9 96.8098 35.3494  14
  -3  -5   9 167.649 54.6257   6
  -3  -5   9 101.335 30.9844   9
  -3  -5  10 5969.16 330.453   6
  -3  -5  10 6011.88 252.851   9
  -3  -5  10 5923.46 244.443  22
  -3  -5  10 5183.96 293.003  14
  -3  -5  11 128.751 41.4759  14
  -3  -5  11 113.966 52.8945   6
  -3  -5  11 126.613 42.8143   9
  -3  -5  11 84.4566 30.6298  11
  -3  -5  11 49.5290 20.8812  22
  -3  -5  12 1435.49 129.731  22
  -3  -5  12 1348.95 165.048   6
  -3  -5  12 1403.10 146.525  14
  -3  -5  12 1534.11 136.239   9
  -3  -5  12 1371.37 113.186  11
  -3  -5  13 21250.0 451.818  11
  -3  -5  13 19565.1 637.329   6
  -3  -5  13 20451.9 558.234  14
  -3  -5  13 19815.3 490.361  22
  -3  -5  14 1081.71 151.724   6
  -3  -5  14 1097.50 102.142  11
  -3  -5  14 1144.40 124.179   9
  -3  -5  14 1331.22 139.975   8
  -3  -5  14 1166.80 133.345  14
  -3  -5  15 7409.72 261.168  11
  -3  -5  15 7449.28 318.190  14
  -3  -5  15 8296.34 348.447   8
  -3  -5  16 288.774 51.5948  11
  -3  -5  16 269.828 58.3537  14
  -3  -5  16 320.191 72.7693   8
  -3  -5  17 1822.10 117.431  11
  -3  -5  17 1915.69 158.931   8
  -3  -5  18 39.6204 15.5272  11
  -3  -5  18 63.8439 36.5042   8
  -3  -5  19 288.252 37.3292  11
  -3  -4   4 51.4009 51.5848   4
  -3  -4   5 6163.89 402.981   4
  -3  -4   6 1.72868 51.9891   4
  -3  -4   7 6126.07 379.991   4
  -3  -4   8 3897.40 245.826  14
  -3  -4   8 4429.44 252.996   6
  -3  -4   9 11749.5 329.038   9
  -3  -4   9 10970.0 409.444  14
  -3  -4   9 11501.2 424.432   6
  -3  -4  10 4303.38 210.937  22
  -3  -4  10 3985.94 246.125  14
  -3  -4  10 4097.66 203.801   9
  -3  -4  10 3611.09 246.740   6
  -3  -4  11-5.89065 30.9166  14
  -3  -4  11 81.2200 43.9583   6
  -3  -4  11-6.27492 17.7647  22
  -3  -4  11 36.6641 31.4160   9
  -3  -4  12 19.9917 23.9735  22
  -3  -4  12 13.8540 16.4927   9
  -3  -4  12 41.3068 34.6277   6
  -3  -4  12-22.5926 38.9509  14
  -3  -4  13 3534.01 266.329   6
  -3  -4  13 3689.39 217.806  22
  -3  -4  13 3981.95 197.641  11
  -3  -4  13 3904.61 240.579  14
  -3  -4  13 4369.29 246.661   8
  -3  -4  14 1211.71 110.034  11
  -3  -4  14 1170.46 155.911   6
  -3  -4  14 1272.39 135.048  14
  -3  -4  14 1254.07 138.935   8
  -3  -4  15 15074.4 380.260  11
  -3  -4  15 15441.6 453.558  14
  -3  -4  16 4679.10 259.231   8
  -3  -4  16 4539.61 231.910  14
  -3  -4  16 4346.25 196.772  11
  -3  -4  17 242.814 49.2969  14
  -3  -4  17 198.654 40.4642  11
  -3  -4  17 217.961 56.1004   8
  -3  -4  18 711.119 90.6913   8
  -3  -4  18 728.338 67.8823  11
  -3  -4  19 39.3619 14.4891  11
  -3  -3   8 1776.50 153.638   6
  -3  -3   9 7052.78 318.580   6
  -3  -3   9 7630.30 324.346  14
  -3  -3  10 4869.25 264.134  14
  -3  -3  10 5269.26 234.459  22
  -3  -3  11-0.90025 30.9247   6
  -3  -3  11 1.27600 22.8080  22
  -3  -3  11 4.94382 22.8018  14
  -3  -3  12 3690.41 211.405  22
  -3  -3  12 3201.13 239.330   6
  -3  -3  12 3678.10 233.672  14
  -3  -3  12 3810.20 219.473   8
  -3  -3  13 1936.35 191.871   6
  -3  -3  13 2058.55 175.721  14
  -3  -3  13 1926.29 158.556  22
  -3  -3  13 2167.14 171.336   8
  -3  -3  14 3459.25 192.409  11
  -3  -3  14 3478.08 223.761  14
  -3  -3  14 3606.92 228.143   8
  -3  -3  15 512.211 92.5301   8
  -3  -3  15 485.405 72.6792  11
  -3  -3  15 504.828 82.3059  14
  -3  -3  16 1026.93 108.561  14
  -3  -3  16 974.718 95.2589  11
  -3  -3  16 1027.71 124.501   8
  -3  -3  17 2097.04 127.801  11
  -3  -3  17 2128.50 169.705   8
  -3  -3  17 2177.80 139.541  14
  -3  -3  18 3337.81 144.274  11
  -3  -3  19 228.002 33.0012  11
  -3  -2   8 11879.7 380.608   6
  -3  -2   9 16338.8 399.678  22
  -3  -2   9 15692.1 452.613  14
  -3  -2  10 776.866 108.213   6
  -3  -2  10 875.147 110.125  14
  -3  -2  10 845.374 96.4742  22
  -3  -2  11 253.095 62.1372  14
  -3  -2  11 262.396 55.7344   8
  -3  -2  11 282.611 59.4783  22
  -3  -2  11 165.706 53.1721   6
  -3  -2  12 54.1962 43.4908   6
  -3  -2  12 23.3500 27.8433  22
  -3  -2  12 27.9982 27.9934  14
  -3  -2  12 54.7306 33.9376   8
  -3  -2  13 219.873 66.9361   6
  -3  -2  13 198.604 56.6403  14
  -3  -2  13 238.944 58.7198   8
  -3  -2  14 798.950 95.9967  11
  -3  -2  14 831.044 112.436  14
  -3  -2  14 901.589 116.339   8
  -3  -2  15 665.582 85.3474  11
  -3  -2  15 719.106 106.601   8
  -3  -2  15 672.475 95.8320  14
  -3  -2  16 816.240 111.705   8
  -3  -2  16 784.401 85.4148  11
  -3  -2  16 774.030 91.2511  14
  -3  -2  17 70.2797 27.6902  11
  -3  -2  17 91.9066 28.2526  14
  -3  -2  18 406.133 50.1217  11
  -3  -1   8 2107.22 154.919   6
  -3  -1   9 27.4899 16.1700   8
  -3  -1   9 4.57850 15.4593  22
  -3  -1   9 54.6712 30.0792   6
  -3  -1   9 65.7271 37.5785  14
  -3  -1  10 2165.63 176.156   6
  -3  -1  10 2204.36 171.560  14
  -3  -1  10 2184.72 156.283  22
  -3  -1  10 2143.22 146.236   8
  -3  -1  11 1451.32 149.964   6
  -3  -1  11 1529.83 148.763  14
  -3  -1  11 1535.41 136.212  22
  -3  -1  11 1471.86 127.034   8
  -3  -1  12 1969.59 159.833  22
  -3  -1  12 1984.59 157.496   8
  -3  -1  12 1959.33 173.463  14
  -3  -1  13 639.229 103.845  14
  -3  -1  13 553.676 90.6645   8
  -3  -1  14 181.583 48.9287  11
  -3  -1  14 154.711 43.1418  14
  -3  -1  14 157.121 54.3980   8
  -3  -1  15 504.416 75.0075  11
  -3  -1  15 565.665 93.4325   8
  -3  -1  15 590.353 88.6763  14
  -3  -1  16 1075.53 99.4199  11
  -3  -1  16 1098.34 126.923   8
  -3  -1  16 1134.92 105.757  14
  -3  -1  17 1469.25 103.899  11
  -3  -1  18 169.610 33.2868  11
  -3   0   8 19.4283 29.8874  14
  -3   0   8 28.4130 14.3938  22
  -3   0   9 1218.97 110.928  22
  -3   0   9 1100.42 99.8739   8
  -3   0   9 1162.00 123.273  14
  -3   0  10 49.3141 28.3295  22
  -3   0  10 29.4737 19.4483   8
  -3   0  10 91.0645 48.7423  14
  -3   0  11 160.952 62.4030  14
  -3   0  11 68.2403 37.0304  22
  -3   0  11 60.1997 36.1270   8
  -3   0  12 4133.67 229.338   8
  -3   0  12 4330.60 250.511  14
  -3   0  13 6975.26 313.734   8
  -3   0  13 7147.60 322.818  14
  -3   0  14 7299.49 286.821  11
  -3   0  14 7077.55 320.166   8
  -3   0  14 7260.96 314.122  14
  -3   0  15 2400.85 168.538  14
  -3   0  15 2549.58 160.274  11
  -3   0  15 2381.58 182.355   8
  -3   0  16 32.1653 15.5429  14
  -3   0  16 95.7916 30.6129  11
  -3   0  17 140.705 33.2755  11
  -3   0  18 843.606 64.7822  11
  -3   1   8 1881.22 157.111  14
  -3   1   8 2246.40 144.938  22
  -3   1   8 1927.64 127.666   8
  -3   1   9 10667.9 323.842   8
  -3   1   9 10458.7 379.840  14
  -3   1  10 1731.13 140.647   8
  -3   1  10 1784.87 143.886  22
  -3   1  10 1642.02 153.489  14
  -3   1  11 410.278 73.6712   8
  -3   1  11 477.963 82.0977  22
  -3   1  11 452.484 87.9870  14
  -3   1  12 2130.58 168.856   8
  -3   1  12 2203.60 179.071  14
  -3   1  13 1140.24 130.157  14
  -3   1  13 960.326 117.805   8
  -3   1  14 181.589 48.2515  14
  -3   1  14 206.633 51.3545  11
  -3   1  15 3932.07 203.087  14
  -3   1  15 3799.72 190.397  11
  -3   1  16 70.7562 25.7650  11
  -3   1  17 269.804 40.8662  11
  -3   2   7 392.120 74.0469  14
  -3   2   7 337.794 55.0401  22
  -3   2   8 975.165 98.2424   8
  -3   2   8 1004.05 99.5200  22
  -3   2   8 1035.93 122.148  14
  -3   2   9 977.053 102.983  22
  -3   2   9 934.879 101.921   8
  -3   2   9 762.523 106.046  14
  -3   2  10 16255.2 446.064   8
  -3   2  10 16858.6 444.081  22
  -3   2  10 15458.3 477.398  14
  -3   2  11 7755.60 340.990  14
  -3   2  11 8115.67 325.245   8
  -3   2  12 4287.88 252.239  14
  -3   2  12 4075.57 241.100   8
  -3   2  13 2566.49 187.049  14
  -3   2  14 450.606 73.4037  14
  -3   2  14 584.647 78.3301  11
  -3   2  15 43.0908 23.8963  11
  -3   2  16 600.467 63.9324  11
  -3   2  17 368.474 60.9870  23
  -3   2  17 331.296 40.0695  11
  -3   3   6 714.868 97.6554  14
  -3   3   7 6854.09 247.391  22
  -3   3   7 6508.71 252.431   8
  -3   3   8 89.2779 49.7825  14
  -3   3   8 129.623 54.0086  19
  -3   3   8 85.9405 32.9781  22
  -3   3   8 69.6884 26.2552   8
  -3   3   9 3982.64 209.492  22
  -3   3   9 4019.20 219.947   8
  -3   3   9 3732.55 239.023  14
  -3   3  10 3030.17 218.264  14
  -3   3  10 3625.58 185.747   5
  -3   3  10 3172.64 203.444   8
  -3   3  11 4419.05 206.014   5
  -3   3  11 3986.04 246.121  14
  -3   3  12 1145.55 103.492   5
  -3   3  12 1023.02 124.698  14
  -3   3  13 386.959 76.8184  14
  -3   3  14 353.281 57.4860  11
  -3   3  15 141.421 32.3894  11
  -3   3  16-1.11718 10.8653  11
  -3   3  16 4.19011 17.4137  23
  -3   4   5 15583.8 439.784  14
  -3   4   6 10382.6 370.730  14
  -3   4   7 776.740 104.669  19
  -3   4   7 812.325 89.1002  22
  -3   4   7 898.365 98.8519   8
  -3   4   7 715.766 106.506  14
  -3   4   8 925.473 116.193  19
  -3   4   8 947.292 97.9335  22
  -3   4   8 936.900 126.684  14
  -3   4   9 25.2483 38.5263  14
  -3   4  10 21.6934 37.3407  14
  -3   4  10 29.6282 27.2561   5
  -3   4  11 1077.21 105.253   5
  -3   4  11 949.187 122.175  14
  -3   4  12 962.521 97.6230   5
  -3   4  12 898.810 110.262  14
  -3   4  13 1149.08 103.809   5
  -3   4  13 827.544 97.1817  14
  -3   4  14 230.701 42.5589  11
  -3   4  15 84.7472 22.7779  11
  -3   4  15 42.3086 29.7659  23
  -3   4  16 16.1297 21.6987  23
  -3   5   4 6492.37 284.069  14
  -3   5   5 542.861 78.0349  19
  -3   5   5 610.755 92.0086  14
  -3   5   6 2254.46 168.102  19
  -3   5   6 1907.37 127.010  22
  -3   5   6 2042.40 170.106  14
  -3   5   7 3735.31 227.760  19
  -3   5   7 3449.92 229.825  14
  -3   5   8 1371.40 144.856  19
  -3   5   8 1284.20 149.207  14
  -3   5   9 12507.8 447.804  19
  -3   5   9 11713.4 437.748  14
  -3   5  10 2494.90 171.314   5
  -3   5  10 2398.25 193.036  14
  -3   5  11 446.524 80.9385  14
  -3   5  11 367.254 64.0532   5
  -3   5  12 1804.36 146.703  14
  -3   5  12 2149.97 142.868   5
  -3   5  13-16.2555 20.7241  11
  -3   5  13-9.90776 20.2649   5
  -3   5  13-9.91377 21.4958  23
  -3   5  14-0.73232 18.5160  23
  -3   5  14 10.5554 11.4429  11
  -3   5  15 430.500 63.4705  23
  -3   6   3 191.068 56.3480  14
  -3   6   4 1256.98 131.758  14
  -3   6   5 488.353 94.2240  14
  -3   6   5 441.840 73.2892  19
  -3   6   6 18.3775 28.7028  14
  -3   6   6 55.6534 41.4911  19
  -3   6   7 20058.4 550.217  19
  -3   6   7 19376.6 565.436  14
  -3   6   8 6246.32 325.563  14
  -3   6   8 7023.04 342.141  19
  -3   6   9 26862.1 669.691  19
  -3   6   9 26322.4 655.394  14
  -3   6  10 36.1550 43.6283  14
  -3   6  10 11.6184 25.6035   5
  -3   6  11 391.134 68.2639   5
  -3   6  11 288.392 64.9793  14
  -3   6  11 352.455 80.8256  23
  -3   6  12 33.1041 33.1177  23
  -3   6  12 42.0600 29.0059   5
  -3   6  12 18.4863 19.1981  11
  -3   6  13 1209.40 86.1519  11
  -3   6  13 1342.28 128.527  23
  -3   6  14-12.0646 19.5263  23
  -3   7 -16 62.6180 24.7923  21
  -3   7  -6 1769.98 165.100  21
  -3   7  -5 818.047 105.775  21
  -3   7   3 1589.78 158.210  14
  -3   7   4 572.676 96.9858  14
  -3   7   5 3260.26 213.838  19
  -3   7   5 3164.31 230.546  14
  -3   7   6 4098.94 269.350  14
  -3   7   6 4504.83 266.044  19
  -3   7   7 13122.3 485.542  14
  -3   7   7 14242.8 487.287  19
  -3   7   8 184.854 77.9185  19
  -3   7   8 213.100 68.8866  23
  -3   7   8 146.292 60.1774  14
  -3   7   9 1368.48 157.338  19
  -3   7   9 1333.33 158.722  23
  -3   7   9 1098.48 134.820  14
  -3   7  10 2209.78 197.633  23
  -3   7  10 2384.77 167.586   5
  -3   7  11-1.22360 22.2100   5
  -3   7  11-14.0381 33.9244  23
  -3   7  12 6.20460 9.50751  11
  -3   7  12 5.52920 21.5294   5
  -3   7  12-18.1009 31.7746  23
  -3   7  13 195.172 44.9172  23
  -3   8 -16 85.7029 26.4963  21
  -3   8 -15 318.772 68.4724  21
  -3   8  -8 672.620 118.749  21
  -3   8  -7 4178.58 266.734  21
  -3   8  -6 27.8637 23.8785  21
  -3   8  -5 3025.70 204.590  21
  -3   8  -4 225.552 56.7180  21
  -3   8  -3 197.793 51.4796  21
  -3   8  -2 737.064 97.0284  21
  -3   8  -1 170.727 49.3051  21
  -3   8   0 82.5439 36.0902  21
  -3   8   3 11.9422 36.5406  14
  -3   8   4 141.467 48.7054  19
  -3   8   4 287.758 80.1164  14
  -3   8   5 11008.9 419.623  19
  -3   8   5 10491.9 438.113  14
  -3   8   6 3485.53 246.390  19
  -3   8   6 3210.61 244.769  14
  -3   8   7 6.39823 49.5603  14
  -3   8   7-31.3872 29.1561  23
  -3   8   7 43.2369 46.2850  19
  -3   8   8 18665.9 575.947  23
  -3   8   8 18103.8 566.468  19
  -3   8   9 244.178 59.3574  14
  -3   8   9 350.091 79.7696  23
  -3   8  10 1285.88 140.339  23
  -3   8  10 1478.13 130.060   5
  -3   8  11 3.24112 23.3907   5
  -3   8  11 7.76822 29.7979  23
  -3   8  12 1536.08 105.317   5
  -3   9 -16 1760.24 113.710  21
  -3   9 -15 27.5575 19.0008  21
  -3   9 -14 1985.25 168.826  21
  -3   9 -13 421.613 88.6658  21
  -3   9 -12 6699.27 367.025  21
  -3   9 -11 247.220 88.4020  21
  -3   9 -10 26544.6 757.545  21
  -3   9  -9 6193.54 358.440  21
  -3   9  -8 4308.15 282.951  21
  -3   9  -7 5202.70 295.032  21
  -3   9  -6 1256.73 138.358  21
  -3   9  -5 11545.6 404.505  21
  -3   9  -4 2889.32 199.870  21
  -3   9  -3 63.0878 35.2245  21
  -3   9  -2 1509.23 143.964  21
  -3   9  -1 1076.65 123.264  21
  -3   9   3 422.326 91.5068  14
  -3   9   4 50.5491 43.5395  14
  -3   9   4 1.12961 53.8881  19
  -3   9   5 10175.4 417.809  19
  -3   9   5 8999.53 413.561  14
  -3   9   6 103.136 49.9874  14
  -3   9   6 141.112 80.3475  19
  -3   9   7 7064.45 361.826  19
  -3   9   7 6152.53 324.401  14
  -3   9   8 235.465 67.1116  14
  -3   9   8 286.447 88.8549  19
  -3   9   9 462.761 73.3439   5
  -3   9   9 477.488 87.8615  23
  -3   9  10-18.9420 27.4639   5
  -3   9  11 2460.02 134.565   5
  -3  10 -15 152.049 40.4608  21
  -3  10 -14 57.1025 33.5796  21
  -3  10 -13 185.431 54.6193  21
  -3  10 -12-16.6918 37.5840  21
  -3  10 -11 1080.08 149.090  21
  -3  10 -10-4.88360 41.3406  21
  -3  10  -9 5928.39 336.476  21
  -3  10  -8 6520.52 340.880  21
  -3  10  -7 11135.8 426.529  21
  -3  10  -6 3994.97 247.185  21
  -3  10  -5 515.880 91.1275  21
  -3  10  -4 1998.68 170.902  21
  -3  10  -3 993.267 121.783  21
  -3  10  -2 319.223 73.5656  21
  -3  10  -1 13.4001 20.4982  21
  -3  10   2 95.2999 51.5221  14
  -3  10   3 7046.88 363.328  14
  -3  10   4-14.2702 51.3609  19
  -3  10   4 2.11225 41.8547  14
  -3  10   5 1382.19 163.160  14
  -3  10   5 1692.93 174.496  19
  -3  10   6 347.353 85.1629  14
  -3  10   6 441.286 101.708  19
  -3  10   7 2873.84 227.400  19
  -3  10   7 2267.06 183.459  14
  -3  10   8 62.0486 53.1283  19
  -3  10   9 1402.29 115.924   5
  -3  10  10 528.793 62.6537   5
  -3  11 -15 2713.48 144.174  21
  -3  11 -14 19.3744 22.1871  21
  -3  11 -13 31.6957 33.9575  21
  -3  11 -12 676.273 104.552  21
  -3  11 -11 3569.15 252.993  21
  -3  11 -10 2760.66 225.481  21
  -3  11  -9 2100.22 194.834  21
  -3  11  -8 1362.87 151.983  21
  -3  11  -7 5100.89 286.015  21
  -3  11  -6 1194.57 135.950  21
  -3  11  -5 6850.59 319.096  21
  -3  11  -4 13604.3 446.065  21
  -3  11  -3 776.349 108.418  21
  -3  11  -2 1535.24 152.116  21
  -3  11   2 5343.85 309.903  14
  -3  11   3 5647.21 308.122  19
  -3  11   3 5299.04 313.035  14
  -3  11   4 3642.64 255.564  14
  -3  11   4 4248.40 271.704  19
  -3  11   5 389.106 81.7459  14
  -3  11   5 542.766 104.184  19
  -3  11   6 1605.40 165.386  19
  -3  11   6 1422.57 144.403  14
  -3  11   7 490.226 96.9593  19
  -3  11   8 3.11095 27.2385   5
  -3  11   9 8.80973 18.1791   5
  -3  12 -15 101.406 23.5508  21
  -3  12 -14 1185.50 101.198  21
  -3  12 -13 230.883 49.9014  21
  -3  12 -12 1297.70 134.519  21
  -3  12 -11 68.2943 35.6905  21
  -3  12 -10 105.173 50.0191  21
  -3  12  -9 95.2458 36.8761  21
  -3  12  -8 1057.81 131.595  21
  -3  12  -7 45.9116 39.4020  21
  -3  12  -6 127.046 50.2541  21
  -3  12  -5 202.763 57.3208  21
  -3  12  -4 12480.2 421.293  21
  -3  12  -3 35.6039 21.6286  21
  -3  12   1 1080.67 141.256  14
  -3  12   2 1739.59 164.900  19
  -3  12   2 1700.16 174.032  14
  -3  12   3-4.24105 29.0203  14
  -3  12   3 42.3165 38.7773  19
  -3  12   4 1497.06 157.108  19
  -3  12   4 1253.28 139.766  14
  -3  12   5 1523.06 153.037  19
  -3  12   5 1208.12 125.519  14
  -3  12   6 2110.99 170.006  19
  -3  12   7 149.276 38.4785   5
  -3  13 -14 294.628 42.9006  21
  -3  13 -13 15.8515 19.8188  21
  -3  13 -12 46.1465 22.0493  21
  -3  13 -11 481.909 80.6740  21
  -3  13 -10 408.302 81.5669  21
  -3  13  -9 2005.75 171.826  21
  -3  13  -8 227.361 62.0291  21
  -3  13  -7 16.4251 29.8620  21
  -3  13  -6 54.6359 30.6264  21
  -3  13  -5 1684.09 155.608  21
  -3  13   0 308.777 74.5377  14
  -3  13   1 183.871 61.2709  14
  -3  13   1 99.3612 41.5541  19
  -3  13   2 730.359 108.236  14
  -3  13   2 859.987 115.202  19
  -3  13   3 414.302 80.5894  14
  -3  13   3 366.277 75.4944  19
  -3  13   4 1912.86 154.767  19
  -3  13   4 1531.51 126.876  14
  -3  13   5-4.70149 30.7126  19
  -3  13   6 54.3985 23.3409   5
  -3  13   6 41.9259 31.4098  19
  -3  14 -13 320.853 46.1337  21
  -3  14 -12 21.1434 19.1283  21
  -3  14 -11 11.9875 17.0518  21
  -3  14 -10 624.756 86.7908  21
  -3  14  -9 137.211 49.7802  21
  -3  14  -8 67.3575 33.4091  21
  -3  14  -7 152.666 49.1104  21
  -3  14  -6 96.3231 43.9109  21
  -3  14  -1 2577.25 188.861  14
  -3  14   0 178.719 39.4843  19
  -3  14   0 260.268 60.5210  14
  -3  14   1 2418.25 167.535  19
  -3  14   1 2096.01 161.594  14
  -3  14   2 24.2499 32.8671  14
  -3  14   2 44.8109 38.2919  19
  -3  14   3 4566.84 213.629  19
  -3  14   3 3255.78 164.635  14
  -3  14   4 416.488 66.2697  19
  -3  14   5 54.6774 28.3074  19
  -3  15 -12 2.42413 12.9590  21
  -3  15 -11 5.18036 18.9068  21
  -3  15 -10 195.290 45.0313  21
  -3  15  -9 1522.43 121.487  21
  -3  15  -2-10.2993 26.9837  14
  -3  15  -1-64.7805 41.8720  19
  -3  15  -1 2.58154 19.4378  14
  -3  15   0 53.2415 33.9287  14
  -3  15   0 62.4243 31.5981  19
  -3  15   1 443.356 65.3038  19
  -3  15   1 363.596 55.1838  14
  -3  15   2 426.544 60.4815  19
  -3  15   3 33.9266 20.0757  19
  -3  16  -4 305.053 55.3996  14
  -3  16  -3 116.186 38.5843  14
  -3  16  -3 68.7634 29.3125  19
  -3  16  -2 1063.96 95.2521  14
  -3  16  -2 1313.45 99.2283  19
  -3  16  -1 35.3846 21.5106  19
  -3  16  -1 90.3299 25.2885  14
  -3  16   0 257.537 44.6349  19
  -2 -17   6 139.023 56.1046  18
  -2 -17   7 586.937 100.788  18
  -2 -17   8 657.592 99.9151  18
  -2 -17   9 32.8779 26.2391  18
  -2 -17  10 102.911 35.0179  18
  -2 -16   4 1007.26 217.887   4
  -2 -16   5 735.804 194.142   4
  -2 -16   6 202.845 126.767   4
  -2 -16   7 3747.41 386.599   4
  -2 -16   8 1260.93 223.909   4
  -2 -16   9 1108.24 199.953   4
  -2 -16  10 814.570 164.339   4
  -2 -16  10 726.063 83.5026   9
  -2 -16  11 18.0127 59.2906   4
  -2 -16  11-4.44371 12.8927   9
  -2 -16  11-65.1438 32.7049  18
  -2 -16  12 241.988 44.3989   9
  -2 -16  12 137.818 36.1705  18
  -2 -15   2 1171.69 291.810   4
  -2 -15   3 1226.45 272.427   4
  -2 -15   4 1508.31 295.250   4
  -2 -15   5 3386.78 434.290   4
  -2 -15   6-87.6802 104.815   4
  -2 -15   7 2742.01 375.937   4
  -2 -15   8 67.1673 29.6064   9
  -2 -15   8 55.8920 97.5110   4
  -2 -15   9 16102.0 829.179   4
  -2 -15   9 13081.7 405.177   9
  -2 -15  10 1240.78 119.754   9
  -2 -15  10 1686.72 271.363   4
  -2 -15  11 1251.34 116.126   9
  -2 -15  11 1761.44 248.505   4
  -2 -15  12 1011.27 175.476   4
  -2 -15  12 582.835 81.9753  18
  -2 -15  12 949.510 96.3035   9
  -2 -15  13 38.1616 18.7325   9
  -2 -15  13-15.2652 19.2811  18
  -2 -15  14 1100.20 92.6194   9
  -2 -15  15 607.002 63.3996   9
  -2 -14   1-176.419 114.880   4
  -2 -14   2 1533.59 342.204   4
  -2 -14   3 3156.48 462.384   4
  -2 -14   4 1564.43 308.331   4
  -2 -14   5 342.486 151.800   4
  -2 -14   6 2509.77 200.320   9
  -2 -14   6 3233.76 427.556   4
  -2 -14   7 97.3227 107.431   4
  -2 -14   7 117.663 71.8733   9
  -2 -14   8 7480.24 323.818   9
  -2 -14   8 8813.86 677.170   4
  -2 -14   9 1052.54 121.152   9
  -2 -14   9 931.974 228.630   4
  -2 -14  10 447.553 75.5232   9
  -2 -14  10 368.714 151.238   4
  -2 -14  11-49.7557 77.7782   4
  -2 -14  11 21.8035 27.6185   9
  -2 -14  12 2050.42 261.031   4
  -2 -14  12 1639.31 137.964   9
  -2 -14  13 3628.85 198.853   9
  -2 -14  13 2308.37 162.710  18
  -2 -14  14 154.412 39.6682   9
  -2 -14  15 36.8272 17.2172   9
  -2 -13   0 313.734 241.317   4
  -2 -13   1 1499.19 328.013   4
  -2 -13   2 1518.44 342.525   4
  -2 -13   3 2077.10 366.474   4
  -2 -13   4 662.237 109.326   9
  -2 -13   4 844.682 246.130   4
  -2 -13   5 1102.04 268.145   4
  -2 -13   5 1054.26 132.187   9
  -2 -13   6 450.261 189.939   4
  -2 -13   6 336.670 70.8755   9
  -2 -13   7 1785.10 159.203   9
  -2 -13   7 1823.17 326.167   4
  -2 -13   8 358.746 177.405   4
  -2 -13   8 296.185 64.8971   9
  -2 -13   9 6452.76 299.196   9
  -2 -13   9 7525.66 626.708   4
  -2 -13  10 1.28018 107.619   4
  -2 -13  10-20.8298 21.1529   9
  -2 -13  11-4.21761 79.3051   4
  -2 -13  11-30.7867 23.7775   9
  -2 -13  12 927.647 113.458   9
  -2 -13  12 1193.76 218.753   4
  -2 -13  13 101.603 37.2581  18
  -2 -13  13 140.948 43.5183   9
  -2 -13  14 28.8182 25.9123   9
  -2 -13  15 25.7166 13.1217   8
  -2 -13  15 8.07374 17.0792   9
  -2 -13  16 39.0537 21.4326   9
  -2 -12   0 247.305 133.846   4
  -2 -12   1 133.379 116.694   4
  -2 -12   3 951.720 124.848   9
  -2 -12   4 59.3467 32.2062   9
  -2 -12   5 39.2862 26.2394   9
  -2 -12   6 14.3722 18.7564   9
  -2 -12   7 525.510 86.4784   9
  -2 -12   8 1823.87 322.852   4
  -2 -12   8 1653.59 152.535   9
  -2 -12   9 257.509 149.010   4
  -2 -12   9 266.254 63.6436   9
  -2 -12  10 1703.12 155.880   9
  -2 -12  10 2197.41 333.304   4
  -2 -12  11 413.111 126.295   4
  -2 -12  11 430.944 79.2811   9
  -2 -12  12 755.862 183.913   4
  -2 -12  12 661.432 99.8361   9
  -2 -12  13-13.1976 24.3751   9
  -2 -12  14 48.3068 29.8215   9
  -2 -12  15 1353.23 128.694   9
  -2 -12  15 1308.45 108.263   8
  -2 -12  16 1002.62 104.246   9
  -2 -12  16 970.102 82.2585   8
  -2 -11  -1 1099.63 296.552   4
  -2 -11   2 2401.75 183.980   9
  -2 -11   3 44.2718 26.2568   9
  -2 -11   4 1634.89 140.985   9
  -2 -11   5 21.3523 23.6811   9
  -2 -11   6 3822.40 216.190   9
  -2 -11   7 208.625 53.1516   9
  -2 -11   8 667.562 95.9940   9
  -2 -11   8 510.916 172.198   4
  -2 -11   9 136.868 126.170   4
  -2 -11   9 35.5021 17.7617   9
  -2 -11  10 2829.28 202.470   9
  -2 -11  10 3198.12 393.365   4
  -2 -11  11 236.739 150.260   4
  -2 -11  11 67.8111 25.9813   9
  -2 -11  12 663.013 159.374   4
  -2 -11  12 554.860 93.1227   9
  -2 -11  13 3493.49 229.601   9
  -2 -11  14 2533.65 194.000   9
  -2 -11  15 158.113 43.3582   8
  -2 -11  15 117.774 38.1988   9
  -2 -11  16 97.5315 36.9314   9
  -2 -11  16 77.1866 25.0968   8
  -2 -11  17 0.90211 12.2415   8
  -2 -10   1 497.440 76.6486   9
  -2 -10   2 4300.81 214.789   9
  -2 -10   3 2864.78 172.006   9
  -2 -10   4 4787.61 221.291   9
  -2 -10   5-6.90081 16.0582   9
  -2 -10   6 3915.80 207.390   9
  -2 -10   7 213.382 50.9175   9
  -2 -10   8 21.9173 17.1852   9
  -2 -10   8 181.177 121.487   4
  -2 -10   9 166.469 116.224   4
  -2 -10   9 121.040 45.7101   9
  -2 -10  10 1217.45 238.662   4
  -2 -10  10 1074.86 124.159   9
  -2 -10  11 495.540 88.8854   9
  -2 -10  11 595.627 176.037   4
  -2 -10  12 3010.39 270.231   6
  -2 -10  12 2959.82 214.904   9
  -2 -10  13 7.88907 42.4004   6
  -2 -10  13 9.29201 21.2906   9
  -2 -10  14 13898.9 560.744   6
  -2 -10  14 12484.5 438.035   9
  -2 -10  15 1659.94 154.917   9
  -2 -10  15 1716.56 138.625   8
  -2 -10  16 1676.99 147.302   9
  -2 -10  16 1629.63 125.523   8
  -2 -10  17 14.8443 21.6301   8
  -2 -10  18 52.7009 22.9996   8
  -2  -9   0 5904.25 246.472   9
  -2  -9   1 19297.6 420.508   9
  -2  -9   2 14.9795 13.7896   9
  -2  -9   3 9926.07 289.531   9
  -2  -9   4 1218.40 102.469   9
  -2  -9   5 19066.2 416.819   9
  -2  -9   6 5877.01 241.699   9
  -2  -9   7 7114.48 277.343   9
  -2  -9   8 29.3591 21.9217   9
  -2  -9   8-3.69399 127.277   4
  -2  -9   9 465.730 109.864   6
  -2  -9   9 426.958 144.439   4
  -2  -9   9 490.923 79.6473   9
  -2  -9  10 3644.91 224.398   9
  -2  -9  10 4190.48 318.689   6
  -2  -9  10 4062.88 428.535   4
  -2  -9  11 2323.21 317.224   4
  -2  -9  11 1820.17 164.701   9
  -2  -9  11 2089.37 225.983   6
  -2  -9  12 2329.71 238.566   6
  -2  -9  12 2140.29 182.336   9
  -2  -9  13 328.278 95.0240   6
  -2  -9  13 393.226 82.6897   9
  -2  -9  14 2514.69 240.564   6
  -2  -9  14 2408.82 193.569   9
  -2  -9  15 2425.06 230.608   6
  -2  -9  15 2002.12 153.988   8
  -2  -9  15 2137.56 177.247   9
  -2  -9  16 4544.44 298.142   6
  -2  -9  16 4074.18 233.387   9
  -2  -9  16 4071.88 209.348   8
  -2  -9  17 39.2862 26.9100   8
  -2  -9  18 175.267 38.1295   8
  -2  -8   1 330.858 49.8271   9
  -2  -8   4 19.6020 13.1391   9
  -2  -8   5 4335.20 184.522   9
  -2  -8   6 11095.8 313.997   9
  -2  -8   7 335.860 58.4932   9
  -2  -8   8 9907.70 330.638   9
  -2  -8   8 9016.20 587.889   4
  -2  -8   9 77.1996 40.6787   6
  -2  -8   9 93.6917 107.774   4
  -2  -8   9 114.703 38.3246   9
  -2  -8  10 19.5301 27.7222  14
  -2  -8  10 55.3474 47.6445   6
  -2  -8  10 43.5733 31.9427   9
  -2  -8  10-33.9482 77.1196   4
  -2  -8  11 1537.05 187.800   6
  -2  -8  11 1920.20 265.096   4
  -2  -8  11 1436.59 142.996   9
  -2  -8  12 560.042 115.058   6
  -2  -8  12 606.071 93.9574   9
  -2  -8  13 1919.34 212.191   6
  -2  -8  13 2044.32 175.712   9
  -2  -8  14 522.804 89.5052   9
  -2  -8  14 528.460 77.5269  11
  -2  -8  14 575.147 118.284   6
  -2  -8  15 9083.77 307.952  11
  -2  -8  15 8793.27 331.725   8
  -2  -8  15 8669.69 438.706   6
  -2  -8  15 9031.02 366.881   9
  -2  -8  16 37.4321 22.1859  11
  -2  -8  16 20.9916 31.8703   6
  -2  -8  16 0.59951 17.7118   9
  -2  -8  16 25.0782 29.7593   8
  -2  -8  17 102.307 30.4737  11
  -2  -8  17 97.3540 38.1033   8
  -2  -8  18 251.392 39.5288  11
  -2  -8  18 226.709 48.2461   8
  -2  -7   7 10679.1 311.579   9
  -2  -7   7 11389.3 470.156   6
  -2  -7   8 7437.86 275.918   9
  -2  -7   8 8017.36 398.996   6
  -2  -7   8 8444.70 404.047  14
  -2  -7   9 1698.42 184.025   6
  -2  -7   9 1483.70 227.789   4
  -2  -7   9 1595.66 133.897   9
  -2  -7   9 1632.25 179.149  14
  -2  -7  10 366.785 84.6819  14
  -2  -7  10 362.720 66.6306   9
  -2  -7  10 362.079 87.4715   6
  -2  -7  10 365.877 117.539   4
  -2  -7  11 882.990 139.798   6
  -2  -7  11 934.296 111.688   9
  -2  -7  11 1029.48 135.370  14
  -2  -7  12 172.914 55.8267  14
  -2  -7  12 203.556 45.7352  11
  -2  -7  12 252.311 78.1194   6
  -2  -7  12 258.351 62.9810   9
  -2  -7  13 5175.63 274.410   9
  -2  -7  13 5141.75 286.110  14
  -2  -7  13 5412.93 240.960  11
  -2  -7  13 5007.43 337.938   6
  -2  -7  14 2925.51 260.078   6
  -2  -7  14 2965.49 210.476   9
  -2  -7  14 3021.37 204.146   8
  -2  -7  14 2886.12 173.765  11
  -2  -7  15 12483.5 352.429  11
  -2  -7  15 11719.2 511.878   6
  -2  -7  15 12277.4 428.269   9
  -2  -7  15 12500.0 404.129   8
  -2  -7  16 34.9001 26.2589  11
  -2  -7  16 41.0353 40.1737   6
  -2  -7  16-27.8363 26.5323   8
  -2  -7  17 6795.79 344.504   6
  -2  -7  17 6512.19 231.405  11
  -2  -7  17 6672.59 272.687   8
  -2  -7  18 98.0130 27.0216  11
  -2  -7  18 46.0244 28.3566   8
  -2  -7  19 665.484 58.6691  11
  -2  -6   6 4144.18 259.461   6
  -2  -6   7 1213.89 190.001   4
  -2  -6   7 1402.53 155.262   6
  -2  -6   8 10558.2 424.359   6
  -2  -6   8 9003.93 511.160   4
  -2  -6   9 33.3351 29.5721  14
  -2  -6   9 80.4727 39.6123   6
  -2  -6   9 32.3186 49.5283   4
  -2  -6   9 23.2531 18.1786   9
  -2  -6  10 427.276 88.7413  14
  -2  -6  10 452.587 93.9880   6
  -2  -6  10 533.437 125.989   4
  -2  -6  10 451.244 72.8699   9
  -2  -6  11 159.453 55.4832  14
  -2  -6  11 223.322 66.5961   6
  -2  -6  11 204.494 45.3973  22
  -2  -6  11 197.293 48.9563   9
  -2  -6  11 180.333 43.3995  11
  -2  -6  12 136.050 50.2423  14
  -2  -6  12 143.665 40.5992  11
  -2  -6  12 128.028 52.4129   6
  -2  -6  12 142.041 43.8430   9
  -2  -6  13 1582.11 148.996   9
  -2  -6  13 1572.04 125.629  11
  -2  -6  13 1340.56 170.903   6
  -2  -6  13 1367.58 141.012  14
  -2  -6  14 3641.81 285.336   6
  -2  -6  14 3662.97 229.150   9
  -2  -6  14 3803.68 230.367  14
  -2  -6  14 3808.21 195.878  11
  -2  -6  14 4093.06 234.694   8
  -2  -6  15 580.799 116.897   6
  -2  -6  15 584.711 93.2208   9
  -2  -6  15 570.615 75.4499  11
  -2  -6  15 649.242 91.3822  14
  -2  -6  15 622.562 94.7011   8
  -2  -6  16 7895.31 398.528   6
  -2  -6  16 8271.14 328.317   8
  -2  -6  16 8091.97 273.143  11
  -2  -6  17 396.698 58.3705  11
  -2  -6  17 367.816 83.4555   6
  -2  -6  17 394.578 70.2027   8
  -2  -6  18 11.8794 13.5345  11
  -2  -6  18 10.2855 21.0671   8
  -2  -6  19 354.940 44.8337  11
  -2  -5   7 546.062 88.5785   6
  -2  -5   8 20311.1 552.713   6
  -2  -5   8 16034.3 618.825   4
  -2  -5   9 13338.7 557.764   4
  -2  -5   9 14440.2 480.872   6
  -2  -5   9 14374.3 469.759  14
  -2  -5  10 4887.70 289.043   6
  -2  -5  10 5338.19 219.336  22
  -2  -5  10 5190.70 231.969   9
  -2  -5  10 4516.17 259.295  14
  -2  -5  10 5157.98 210.729  11
  -2  -5  11 1960.40 139.322  22
  -2  -5  11 1870.22 130.144  11
  -2  -5  11 1735.12 177.848   6
  -2  -5  11 1994.97 154.131   9
  -2  -5  11 1775.34 162.057  14
  -2  -5  12 438.076 78.4058  14
  -2  -5  12 349.563 83.0139   6
  -2  -5  12 473.661 77.7976   9
  -2  -5  12 436.829 64.2475  11
  -2  -5  13 3306.95 262.137   6
  -2  -5  13 3635.53 223.592   9
  -2  -5  13 3515.68 221.385  14
  -2  -5  13 3897.98 228.327   8
  -2  -5  13 3563.92 186.668  11
  -2  -5  14 93.9336 32.5905  14
  -2  -5  14 91.9981 48.2033   6
  -2  -5  14 53.7639 23.1677   9
  -2  -5  14 90.3589 29.3714  11
  -2  -5  14 88.1669 40.3769   8
  -2  -5  15 2491.25 157.805  11
  -2  -5  15 2384.70 222.476   6
  -2  -5  15 2636.37 186.877  14
  -2  -5  15 2783.55 197.921   8
  -2  -5  16 141.040 36.9104  11
  -2  -5  16 126.991 58.8302   6
  -2  -5  16 100.664 41.9917   8
  -2  -5  17 1088.42 134.745   6
  -2  -5  17 1201.02 101.868  11
  -2  -5  17 1298.47 129.725   8
  -2  -5  18 27.7884 17.9837  11
  -2  -5  18 13.3426 25.6413   8
  -2  -5  19 489.012 53.0209  11
  -2  -4   7 254.786 58.1781   6
  -2  -4   8 25.7617 27.5536   6
  -2  -4   9 1613.38 152.767   6
  -2  -4  10 283.481 57.3232  14
  -2  -4  10 369.730 61.8610  22
  -2  -4  10 328.123 73.6227   6
  -2  -4  10 309.287 57.9987   9
  -2  -4  11 1988.97 143.400  22
  -2  -4  11 1553.58 164.540   6
  -2  -4  11 1857.58 159.446  14
  -2  -4  11 1967.22 133.155  11
  -2  -4  11 1743.35 137.885   9
  -2  -4  12 17.9163 23.8994   8
  -2  -4  12 60.2635 44.9846  14
  -2  -4  12-9.65118 21.6145   9
  -2  -4  12 8.57182 14.7926  11
  -2  -4  12-16.4712 21.7680   6
  -2  -4  13 12901.8 407.471   9
  -2  -4  13 12753.7 415.803  14
  -2  -4  13 13430.9 420.790   8
  -2  -4  13 13146.4 360.332  11
  -2  -4  14 4393.40 211.946  11
  -2  -4  14 4178.04 235.841   9
  -2  -4  14 3764.50 280.959   6
  -2  -4  14 4564.23 245.055  14
  -2  -4  14 4506.03 251.334   8
  -2  -4  15 1092.39 118.484  14
  -2  -4  15 1073.65 125.873   8
  -2  -4  15 775.160 127.437   6
  -2  -4  15 968.958 100.115  11
  -2  -4  16-55.2785 28.4693  14
  -2  -4  16 24.7625 20.4051  11
  -2  -4  16 26.3408 29.7549   8
  -2  -4  16 40.9615 31.7502   6
  -2  -4  17 1187.56 134.707   6
  -2  -4  17 1624.20 119.322  11
  -2  -4  17 1555.40 144.230   8
  -2  -4  18 298.697 48.4500  11
  -2  -4  19 469.089 51.7593  11
  -2  -3   8 293.471 58.3231   6
  -2  -3   9 706.007 97.7441   6
  -2  -3  10 361.521 64.5553  14
  -2  -3  10 328.219 70.3325   6
  -2  -3  10 479.432 68.1263  22
  -2  -3  11 225.868 53.2925   8
  -2  -3  11 135.637 42.0186  14
  -2  -3  11 172.034 46.3678   9
  -2  -3  11 139.363 49.1005   6
  -2  -3  11 228.548 50.2848  22
  -2  -3  12 1593.40 169.487   6
  -2  -3  12 1722.72 152.397  14
  -2  -3  12 1819.14 147.407   8
  -2  -3  12 1928.39 138.695  11
  -2  -3  13 2089.60 200.169   6
  -2  -3  13 2753.19 193.844  14
  -2  -3  13 2625.92 164.798  11
  -2  -3  13 2648.62 188.729   8
  -2  -3  14 8798.64 306.958  11
  -2  -3  14 8500.24 349.137   8
  -2  -3  14 8591.62 334.436  14
  -2  -3  15 473.367 71.6741  11
  -2  -3  15 512.511 81.4099  14
  -2  -3  15 339.704 84.7510   6
  -2  -3  15 432.420 85.3119   8
  -2  -3  16 4021.83 200.675  11
  -2  -3  16 3867.54 240.234   8
  -2  -3  16 4275.47 214.085  14
  -2  -3  17 2331.66 174.967   8
  -2  -3  17 2335.98 142.454  11
  -2  -3  18 25.3058 14.9046  11
  -2  -3  19 140.149 26.9678  11
  -2  -2   8 120.322 38.6635   6
  -2  -2   9 867.990 104.486   6
  -2  -2  10 10217.1 315.589  22
  -2  -2  10 9140.67 325.657  14
  -2  -2  10 9717.92 307.154   8
  -2  -2  11 77.7288 36.5694  14
  -2  -2  11 62.0750 37.1313   6
  -2  -2  11 116.497 43.0092  22
  -2  -2  11 93.8113 35.9411   8
  -2  -2  12 1310.18 149.385   6
  -2  -2  12 1387.81 131.353   8
  -2  -2  12 1428.61 135.047  14
  -2  -2  13 1020.62 116.529  14
  -2  -2  13 899.689 127.955   6
  -2  -2  13 1107.33 125.110   8
  -2  -2  13 1192.28 115.665  11
  -2  -2  14 206.954 57.2764  14
  -2  -2  14 73.8804 39.5909   6
  -2  -2  14 96.2408 34.4009  11
  -2  -2  14 78.3923 41.8487   8
  -2  -2  15-15.4550 14.4383  14
  -2  -2  15 25.2053 25.8914   6
  -2  -2  15-3.07628 18.1199  11
  -2  -2  15 36.5458 25.3742   8
  -2  -2  16 849.512 116.829   8
  -2  -2  16 817.822 91.4262  11
  -2  -2  17 173.363 40.1610  11
  -2  -2  18 101.793 28.2874  11
  -2  -2  19 10.6450 10.3306  11
  -2  -1   9 2671.87 152.090   8
  -2  -1   9 2251.80 163.363   6
  -2  -1  10 7089.33 263.666   8
  -2  -1  10 7004.29 284.935  14
  -2  -1  11 1292.65 139.834   6
  -2  -1  11 1295.32 120.024   8
  -2  -1  11 1429.61 133.975  14
  -2  -1  12 2948.66 219.970   6
  -2  -1  12 3551.31 210.915   8
  -2  -1  12 3508.36 214.719  14
  -2  -1  13 2380.81 184.203   8
  -2  -1  13 2201.30 161.059  11
  -2  -1  13 2201.12 193.661   6
  -2  -1  13 2366.30 177.870  14
  -2  -1  14 1513.54 155.306   8
  -2  -1  14 1401.14 126.975  11
  -2  -1  14 1536.14 140.653  14
  -2  -1  15 335.614 60.9064  14
  -2  -1  15 370.558 66.2488  11
  -2  -1  15 380.074 80.9521   8
  -2  -1  16 696.417 84.2813  11
  -2  -1  17 1012.85 90.5675  11
  -2  -1  18 2598.01 127.188  11
  -2   0   9 1973.12 115.791   5
  -2   0   9 1889.64 130.395   8
  -2   0  10 430.069 75.8721   6
  -2   0  10 620.175 68.8005   5
  -2   0  10 701.538 88.8014  22
  -2   0  10 594.564 80.0587   8
  -2   0  10 617.404 89.6147  14
  -2   0  11 40.2230 31.6099  14
  -2   0  11 6.26749 23.0301   5
  -2   0  11 25.3302 28.4818   8
  -2   0  12 118.536 45.5901   5
  -2   0  12 41.4203 20.6673  14
  -2   0  12 64.6266 34.6450   8
  -2   0  13 11898.2 375.799  11
  -2   0  13 12010.7 404.062  14
  -2   0  14 1387.29 148.635   8
  -2   0  14 1537.39 133.015  11
  -2   0  14 1514.13 136.985  14
  -2   0  15 2547.39 163.802  11
  -2   0  16 1982.48 133.350  11
  -2   0  17 870.950 79.2971  11
  -2   0  18 416.611 47.4525  11
  -2   0  18 430.755 69.1003  23
  -2   1   9 171.937 44.7355  14
  -2   1   9 234.183 45.2384   5
  -2   1   9 301.021 55.6370  22
  -2   1   9 230.600 53.6830   8
  -2   1  10 1186.69 99.1176   5
  -2   1  10 1064.26 111.597   8
  -2   1  10 1131.80 120.082  14
  -2   1  11 2824.50 190.503   8
  -2   1  11 3391.28 170.619   5
  -2   1  11 2848.74 195.704  14
  -2   1  12 5404.46 278.420   8
  -2   1  12 5851.57 284.437  14
  -2   1  13 3770.59 211.874  11
  -2   1  13 3652.95 236.469   8
  -2   1  13 3819.01 223.274  14
  -2   1  14 573.694 81.8951  11
  -2   1  15 68.3325 31.5343  11
  -2   1  16 309.578 49.8584  11
  -2   1  17 246.726 40.8136  11
  -2   1  18 155.632 38.9892  23
  -2   2   8 5635.44 228.182  22
  -2   2   8 4631.74 209.328   8
  -2   2   9 2747.56 153.325   5
  -2   2   9 2623.52 169.552   8
  -2   2   9 2442.96 173.399  14
  -2   2  10 375.550 70.4740  14
  -2   2  10 471.509 79.4218   8
  -2   2  10 504.248 70.8062   5
  -2   2  11 2139.22 142.819   5
  -2   2  11 1794.60 159.003   8
  -2   2  11 1914.68 162.966  14
  -2   2  12 2452.78 183.992  14
  -2   2  12 2717.66 167.412   5
  -2   2  12 2224.69 182.087   8
  -2   2  13 132.877 46.9567   5
  -2   2  13 90.7280 38.4834  11
  -2   2  14 4343.19 248.357   5
  -2   2  14 2289.43 154.271  11
  -2   2  15 182.681 41.6010  11
  -2   2  16 361.259 50.7994  11
  -2   2  17 823.849 65.0223  11
  -2   2  17 1011.92 107.439  23
  -2   3   8 266.148 66.5234  19
  -2   3   8 232.637 60.8034  14
  -2   3   8 221.244 55.1326   8
  -2   3   9 8921.27 329.872   8
  -2   3   9 8469.67 329.741  14
  -2   3  10 1015.33 119.261   8
  -2   3  10 1024.68 105.359   5
  -2   3  10 792.644 102.120  14
  -2   3  11 5081.24 230.820   5
  -2   3  11 4779.05 255.593  14
  -2   3  12 5274.75 235.767   5
  -2   3  13 1024.83 103.441  11
  -2   3  13 1163.04 114.325   5
  -2   3  14 819.196 110.932   5
  -2   3  14 480.486 67.6868  11
  -2   3  15-0.57821 10.7048  11
  -2   3  16 11.1932 22.3215  23
  -2   3  16 36.8134 18.2352  11
  -2   3  17 55.0858 27.6144  23
  -2   4   7 9100.20 331.956  19
  -2   4   7 8675.71 326.113  14
  -2   4   8 1608.30 145.750  14
  -2   4   8 1955.03 168.666  19
  -2   4   9 12655.0 417.293  14
  -2   4   9 13278.8 445.267  19
  -2   4  10 502.302 81.7526   5
  -2   4  10 429.815 80.3232  14
  -2   4  11 785.629 98.2567   5
  -2   4  12 5792.68 247.452  11
  -2   4  12 6446.98 265.331   5
  -2   4  13 3604.61 195.778   5
  -2   4  13 3041.80 167.077  11
  -2   4  14 2113.43 187.675  23
  -2   4  14 1968.76 122.269  11
  -2   4  15 92.3087 24.7897  11
  -2   4  15 73.2653 38.5912  23
  -2   4  16 8.39099 17.9437  23
  -2   5   6 344.116 65.4887  19
  -2   5   6 321.405 64.9745  14
  -2   5   7 372.215 73.3540  14
  -2   5   7 514.685 90.2561  19
  -2   5   8 373.855 81.2092  14
  -2   5   8 488.374 92.5615  19
  -2   5   9 257.032 76.8906  19
  -2   5   9 224.733 60.2209  14
  -2   5  10 13060.7 394.567   5
  -2   5  11 3381.54 198.938   5
  -2   5  12 3831.36 204.431   5
  -2   5  12 3563.45 178.125  11
  -2   5  13 37.7515 20.8243  11
  -2   5  13-3.82502 33.7954  23
  -2   5  14 221.119 57.7999  23
  -2   5  14 205.850 35.0277  11
  -2   5  15 17.3746 18.7720  23
  -2   6   5 1616.51 136.944  19
  -2   6   5 1569.39 139.955  14
  -2   6   6 64.1634 41.4833  14
  -2   6   6 41.6267 35.5401  19
  -2   6   7 5337.50 284.386  19
  -2   6   7 4710.78 263.439  14
  -2   6   8 10847.3 423.917  19
  -2   6   8 9851.09 379.880  14
  -2   6   9 375.623 93.9889  19
  -2   6  10 12522.3 395.038   5
  -2   6  11 5292.00 215.499  11
  -2   6  11 5640.24 329.372  23
  -2   6  11 5839.04 257.793   5
  -2   6  12 24.1829 10.6151  11
  -2   6  12 61.5577 38.0920  23
  -2   6  12 86.6696 37.6987   5
  -2   6  13 1365.67 145.490  23
  -2   6  13 1633.46 127.316   5
  -2   6  14 3514.07 200.803  23
  -2   7   4 1748.92 152.775  23
  -2   7   4 1547.43 145.719  14
  -2   7   5 1124.88 127.274  23
  -2   7   5 1253.74 122.490  13
  -2   7   5 1000.39 120.946  19
  -2   7   5 923.824 117.733  14
  -2   7   6 776.734 102.659  13
  -2   7   6 735.260 113.296  19
  -2   7   6 926.605 121.638  23
  -2   7   6 741.041 103.297  14
  -2   7   7 205.459 79.6468  19
  -2   7   7 75.4516 48.5682  14
  -2   7   7 58.9034 43.9293  23
  -2   7   8 485.952 90.8263  14
  -2   7   8 676.764 117.216  23
  -2   7   8 670.162 122.474  19
  -2   7   9 373.941 70.3799   5
  -2   7   9 416.401 95.1574  19
  -2   7   9 396.550 97.2619  23
  -2   7  10 12.0833 26.1936   5
  -2   7  10 64.4833 47.1418  23
  -2   7  11 846.096 96.3860   5
  -2   7  11 701.256 113.777  23
  -2   7  12 266.461 65.7767  23
  -2   7  12 318.202 58.6938   5
  -2   7  13 978.793 95.8427   5
  -2   7  13 647.277 89.3896  23
  -2   8  -6 302.677 72.3117  21
  -2   8  -5 2065.89 163.721  21
  -2   8  -4-0.11197 22.1638  21
  -2   8  -3 459.081 56.0751  10
  -2   8  -1 5460.63 259.170  21
  -2   8   0 918.243 106.647  21
  -2   8   2 8681.89 256.487  20
  -2   8   4 14071.4 452.067  23
  -2   8   4 14422.7 408.714  13
  -2   8   5 5595.15 295.569  19
  -2   8   5 6260.30 318.233  23
  -2   8   5 5800.70 302.242  14
  -2   8   6 10.7473 33.3185  14
  -2   8   6 84.5704 40.8322  13
  -2   8   6 52.6783 41.3740  23
  -2   8   6 123.563 73.8051  19
  -2   8   7 1909.08 192.680  23
  -2   8   7 2090.13 172.816  13
  -2   8   7 1924.02 195.182  19
  -2   8   7 1660.78 165.450  14
  -2   8   8 634.758 117.825  23
  -2   8   8 671.768 120.564  19
  -2   8   9 3689.98 262.313  19
  -2   8   9 3484.67 211.823   5
  -2   8   9 3551.39 265.859  23
  -2   8  10 553.942 102.843  23
  -2   8  10 534.364 83.2288   5
  -2   8  11 61.6218 31.2664   5
  -2   8  11 39.4875 34.5165  23
  -2   8  12 84.8208 34.8945   5
  -2   8  12 107.640 42.8348  23
  -2   9 -17 1379.34 113.997  21
  -2   9  -8 71.9450 35.1714  21
  -2   9  -7 987.388 128.433  21
  -2   9  -6 5728.69 289.725  21
  -2   9  -5 2012.13 167.494  21
  -2   9  -4 8869.95 345.280  21
  -2   9  -3 439.316 75.7147  21
  -2   9  -3 390.915 54.6498  10
  -2   9  -2 162.772 38.4256  10
  -2   9  -2 139.406 48.7230  21
  -2   9  -1 1170.30 99.4487  20
  -2   9  -1 1188.06 89.7127  10
  -2   9  -1 1137.93 127.263  21
  -2   9   0 110.722 30.8789  10
  -2   9   0 115.569 36.3934  20
  -2   9   0 98.0970 45.6121  21
  -2   9   1 2474.75 141.680  20
  -2   9   1 2248.60 123.088  10
  -2   9   2 6533.13 234.026  20
  -2   9   3 2845.24 218.290  14
  -2   9   3 3301.29 170.776  20
  -2   9   4 8557.39 371.791  19
  -2   9   4 9032.57 376.281  23
  -2   9   4 8406.59 371.702  14
  -2   9   5 13003.0 478.313  19
  -2   9   5 13652.2 489.175  23
  -2   9   5 12287.3 453.946  14
  -2   9   6 5611.55 325.546  23
  -2   9   6 5387.49 319.602  19
  -2   9   6 4713.27 274.154  14
  -2   9   7-1.82223 57.9503  19
  -2   9   7 85.0684 49.0426  23
  -2   9   8 283.689 82.1674  19
  -2   9   8 307.912 82.0275  23
  -2   9   9 268.655 59.5882   5
  -2   9   9 366.945 86.5372  23
  -2   9  10 50.8675 22.2955   5
  -2   9  10 32.9557 31.0273  23
  -2   9  11 3.25987 18.8040   5
  -2  10 -17 397.793 57.4966  21
  -2  10 -16 2708.94 174.077  21
  -2  10 -15 42.8709 37.1742  21
  -2  10 -14 1312.31 157.916  21
  -2  10 -13 1152.00 162.442  21
  -2  10 -12 2741.90 253.525  21
  -2  10 -11 3122.74 275.801  21
  -2  10 -10 3858.97 294.998  21
  -2  10  -9 2399.28 222.537  21
  -2  10  -8 340.003 84.0189  21
  -2  10  -7 2134.21 185.732  21
  -2  10  -6 7469.76 335.102  21
  -2  10  -5 15550.1 473.238  21
  -2  10  -4 198.112 59.8025  21
  -2  10  -3 87.3579 27.8354  10
  -2  10  -3 67.5917 41.0678  21
  -2  10  -2 11433.4 297.343  10
  -2  10  -2 12271.2 419.523  21
  -2  10  -1 328.117 72.2329  21
  -2  10  -1 394.169 54.8242  10
  -2  10   0 3864.87 187.004  20
  -2  10   0 3877.54 169.345  10
  -2  10   1 3077.02 164.825  20
  -2  10   1 2860.39 145.505  10
  -2  10   2 116.478 37.1754  20
  -2  10   3 2278.14 146.951  20
  -2  10   3 2091.45 192.605  14
  -2  10   4 217.524 66.2284  14
  -2  10   4 373.588 94.4797  19
  -2  10   5 3855.62 268.774  19
  -2  10   5 3286.79 229.677  14
  -2  10   6 1680.80 190.305  19
  -2  10   7 196.898 94.4759  19
  -2  10   8 660.514 159.789  19
  -2  10   8 623.343 90.7886   5
  -2  10   9 186.248 46.9879   5
  -2  10  10 1366.44 103.504   5
  -2  11 -17 4.54047 10.3734  21
  -2  11 -16 38.7554 23.5128  21
  -2  11 -15 256.377 59.5869  21
  -2  11 -14 905.300 121.116  21
  -2  11 -13 1980.48 194.584  21
  -2  11 -12 2138.49 211.692  21
  -2  11 -11 3775.50 284.314  21
  -2  11 -10 359.659 88.3776  21
  -2  11  -9 8524.35 401.493  21
  -2  11  -8 8760.79 392.953  21
  -2  11  -7 8097.87 362.443  21
  -2  11  -6 2514.97 197.715  21
  -2  11  -5 22278.3 579.259  21
  -2  11  -4 447.855 80.6909  21
  -2  11  -3 15311.1 477.710  21
  -2  11  -3 15254.6 357.646  10
  -2  11  -2 214.626 63.0482  21
  -2  11  -2 240.431 45.3725  10
  -2  11  -1 1326.83 104.780  10
  -2  11   0 276.158 51.9813  10
  -2  11   1 2834.41 166.331  20
  -2  11   1 2869.31 152.167  10
  -2  11   2 324.876 59.7827  20
  -2  11   2 289.482 76.1399  14
  -2  11   3 233.933 69.9940  19
  -2  11   3 172.485 60.9936  14
  -2  11   3 202.474 46.8091  20
  -2  11   4 1.53840 25.1755  14
  -2  11   4 56.6462 57.7046  19
  -2  11   5 296.161 70.4631  14
  -2  11   5 559.164 113.746  19
  -2  11   6 380.209 95.3286  19
  -2  11   7 1478.04 130.867   5
  -2  11   7 1614.17 169.019  19
  -2  11   8 26.9592 30.5413   5
  -2  11   9 791.807 78.4606   5
  -2  12 -16 53.8607 26.3084  21
  -2  12 -15 291.818 57.6786  21
  -2  12 -14 94.3526 46.2235  21
  -2  12 -13 38.7569 40.6160  21
  -2  12 -12 1072.31 141.211  21
  -2  12 -11 1112.48 146.940  21
  -2  12 -10 302.653 79.6969  21
  -2  12  -9 223.911 74.1368  21
  -2  12  -8 983.475 130.966  21
  -2  12  -7 885.906 121.114  21
  -2  12  -6 1341.80 143.879  21
  -2  12  -5 13619.1 453.405  21
  -2  12  -4 311.161 73.1037  21
  -2  12  -3 309.476 74.1808  21
  -2  12  -2 184.190 40.8418  10
  -2  12  -1 1373.03 108.432  10
  -2  12   0 106.120 35.9486  10
  -2  12   1 357.789 54.6782  10
  -2  12   2 3456.00 237.029  14
  -2  12   3 4931.16 289.576  19
  -2  12   3 4582.49 265.231  14
  -2  12   4-2.21465 42.4429  19
  -2  12   4 40.9982 31.9771  14
  -2  12   5 950.933 132.701  19
  -2  12   6 815.396 117.310  19
  -2  12   7 85.5862 40.8600  19
  -2  12   7 27.8740 20.0983   5
  -2  12   8 580.960 63.7448   5
  -2  13 -15 166.627 39.9043  21
  -2  13 -14 240.390 49.5153  21
  -2  13 -13 50.7368 29.8607  21
  -2  13 -12 16.0890 34.2619  21
  -2  13 -11 225.933 65.6596  21
  -2  13 -10 756.103 117.115  21
  -2  13  -9 294.356 75.7139  21
  -2  13  -8 24.2189 27.9403  21
  -2  13  -7 15.8865 40.3059  21
  -2  13  -6 7729.71 343.494  21
  -2  13  -5 334.551 74.6095  21
  -2  13  -4 4008.88 244.225  21
  -2  13   1 5.40374 31.1041  14
  -2  13   2-2.51597 26.9437  14
  -2  13   2 8.32907 48.1161  19
  -2  13   3 69.2121 36.3152  14
  -2  13   3 115.447 61.8493  19
  -2  13   4 511.955 94.9178  19
  -2  13   5 173.207 63.2105  19
  -2  13   6 1333.27 99.6606   5
  -2  13   6 1557.72 132.017  19
  -2  14 -15 302.189 42.3879  21
  -2  14 -14 424.676 60.5740  21
  -2  14 -13 207.438 51.8970  21
  -2  14 -12 256.808 58.7306  21
  -2  14 -11 2.88675 25.9574  21
  -2  14 -10 2271.94 181.816  21
  -2  14  -9 137.092 49.1293  21
  -2  14  -8 212.924 57.7019  21
  -2  14  -7 326.988 73.1363  21
  -2  14  -6 678.331 99.9112  21
  -2  14  -5 11.8659 24.9169  21
  -2  14   0 11.2402 22.8716  14
  -2  14   1 52.8835 29.5634  14
  -2  14   1-9.64351 40.0290  19
  -2  14   2 3454.59 209.555  19
  -2  14   3 385.463 74.1451  19
  -2  14   4-11.1248 21.3126   5
  -2  14   4 20.8333 31.9346  19
  -2  14   5 296.125 59.6721  19
  -2  15 -14 63.7804 21.8458  21
  -2  15 -13 114.820 32.5100  21
  -2  15 -12 238.910 48.9294  21
  -2  15 -11 99.6785 37.0289  21
  -2  15 -10 246.237 58.4137  21
  -2  15  -9 1477.76 136.043  21
  -2  15  -8 48.1337 30.2010  21
  -2  15  -7 25.4150 27.1177  21
  -2  15  -1 376.191 70.1313  14
  -2  15   0-25.0262 32.4449  19
  -2  15   0 41.4609 29.9973  14
  -2  15   1 25.7669 34.2763  19
  -2  15   2 23.4034 28.9059  19
  -2  15   3 547.930 71.1877  19
  -2  15   4 26.1086 20.6806  19
  -2  16 -12 23.8598 15.5286  21
  -2  16 -11 158.562 37.1886  21
  -2  16 -10 677.074 77.8262  21
  -2  16  -3 136.385 41.4774  14
  -2  16  -2 1084.25 95.8058  19
  -2  16  -2 924.537 87.5200  14
  -2  16  -1 3.17717 14.7124  14
  -2  16  -1-13.4783 24.5417  19
  -2  16   0 502.985 67.6197  19
  -2  16   1 14.7082 23.8270  19
  -2  17  -5 85.6443 29.6978  14
  -2  17  -4 766.452 72.9272  19
  -2  17  -4 479.010 58.2831  14
  -2  17  -3 1003.35 80.8177  19
  -2  17  -2 385.913 51.1811  19
  -1 -17   4 13.8043 34.2120  18
  -1 -17   5 200.919 82.9630  18
  -1 -17   6 25.3530 41.3492  18
  -1 -17   6-80.4604 74.5360   4
  -1 -17   7 48.5375 42.3918  18
  -1 -17   7 338.339 128.456   4
  -1 -17   8 20.5339 32.9052  18
  -1 -17   8 142.236 92.6965   4
  -1 -17   9 851.714 111.389  18
  -1 -17  10 61.7930 29.9023  18
  -1 -17  11 32.2851 21.2109  18
  -1 -16   2 103.957 53.2915  18
  -1 -16   2 2354.58 402.386   4
  -1 -16   3 503.581 213.887   4
  -1 -16   4 6650.53 607.386   4
  -1 -16   5 10.1794 93.7514   4
  -1 -16   6 1121.14 249.841   4
  -1 -16   7 155.203 83.9533   4
  -1 -16   8 152.364 110.097   4
  -1 -16   9 301.327 119.350   4
  -1 -16   9 253.276 69.4083  18
  -1 -16  10 441.688 139.558   4
  -1 -16  10 402.970 74.6790  18
  -1 -16  11 616.464 87.8485  18
  -1 -16  11 694.430 148.291   4
  -1 -16  12-30.2613 18.2699   9
  -1 -16  12-31.8009 22.8221  18
  -1 -15   1 76.6370 166.409   4
  -1 -15   2 269.984 169.321   4
  -1 -15   8 1072.88 256.419   4
  -1 -15   9 477.566 77.3859   9
  -1 -15   9 580.958 187.801   4
  -1 -15  10 111.822 88.0868   4
  -1 -15  10 101.387 34.9086   9
  -1 -15  11 330.507 132.869   4
  -1 -15  11 379.926 76.7372  18
  -1 -15  11 334.744 61.0094   9
  -1 -15  12 180.217 49.4229  18
  -1 -15  12 205.999 46.4773   9
  -1 -15  12 316.591 110.014   4
  -1 -15  13 141.769 39.1793  18
  -1 -15  13 181.750 44.0654   9
  -1 -15  14 784.433 80.9872   9
  -1 -14   0-290.933 273.770   4
  -1 -14   7 907.233 121.038   9
  -1 -14   8 10630.6 399.063   9
  -1 -14   9 10286.7 725.610   4
  -1 -14   9 9677.99 371.060   9
  -1 -14  10 7602.47 322.385   9
  -1 -14  10 7367.57 594.771   4
  -1 -14  11 9.64401 15.1947   9
  -1 -14  11-56.6295 92.6156   4
  -1 -14  12 53.8586 32.7307  18
  -1 -14  12 91.1561 36.5962   9
  -1 -14  13 40.5005 29.5642  18
  -1 -14  13 33.6030 24.5695   9
  -1 -14  14 3893.25 203.133   9
  -1 -13   6 428.518 83.6472   9
  -1 -13   7 489.323 89.6585   9
  -1 -13   8 2358.84 186.185   9
  -1 -13   9 1049.74 123.606   9
  -1 -13  10 5447.10 523.296   4
  -1 -13  10 5227.86 273.299   9
  -1 -13  11 1534.71 273.899   4
  -1 -13  11 1561.13 149.778   9
  -1 -13  12 8923.31 352.152   9
  -1 -13  12 9053.85 397.107  18
  -1 -13  12 9693.54 593.473   4
  -1 -13  13 670.570 105.512  18
  -1 -13  13 812.649 104.808   9
  -1 -13  14 1352.70 130.417   9
  -1 -13  15 33.1342 23.4547   9
  -1 -12   5 186.736 51.6834   9
  -1 -12   6 1270.27 133.287   9
  -1 -12   7 1630.96 150.250   9
  -1 -12   8-22.4079 15.7390   9
  -1 -12   9 672.353 100.953   9
  -1 -12  10 2199.68 182.140   9
  -1 -12  10 2097.21 319.990   4
  -1 -12  11 1233.84 138.138   9
  -1 -12  11 1191.50 234.557   4
  -1 -12  12 653.567 99.6200   9
  -1 -12  13 6329.84 309.426   9
  -1 -12  14 331.821 73.6784   9
  -1 -12  15 1269.29 129.964   9
  -1 -11   4 1276.98 127.188   9
  -1 -11   5 1337.70 127.524   9
  -1 -11   6 2002.76 157.339   9
  -1 -11   7 1369.61 132.344   9
  -1 -11   8-7.68017 17.9126   9
  -1 -11   9 2110.73 175.158   9
  -1 -11  10 105.330 110.821   4
  -1 -11  10 173.834 71.5421   6
  -1 -11  10 239.132 61.3967   9
  -1 -11  11 1077.12 166.161   6
  -1 -11  11 1297.83 142.703   9
  -1 -11  11 1289.22 247.717   4
  -1 -11  12 54.8561 35.5999   6
  -1 -11  12 17.3140 20.1014   9
  -1 -11  13 265.557 82.7568   6
  -1 -11  13 338.716 74.1767   9
  -1 -11  14 5845.59 357.936   6
  -1 -11  14 5379.89 291.651   9
  -1 -11  15 731.725 122.546   6
  -1 -11  15 820.750 111.607   9
  -1 -11  15 708.297 79.2311   8
  -1 -11  16 212.030 62.9957   6
  -1 -10   3 1676.87 131.892   9
  -1 -10   4 2060.28 145.443   9
  -1 -10   5 282.929 56.1400   9
  -1 -10   6 2730.18 174.276   9
  -1 -10   7 1882.54 149.502   9
  -1 -10   8 1893.53 218.609   6
  -1 -10   8 1785.40 150.626   9
  -1 -10   9 4403.67 330.355   6
  -1 -10   9 4360.94 243.483   9
  -1 -10  10 3495.28 407.591   4
  -1 -10  10 3301.44 221.194   9
  -1 -10  10 3733.94 301.014   6
  -1 -10  11 33.6217 32.7344   6
  -1 -10  11 20.3646 104.852   4
  -1 -10  11 58.1870 36.1094   9
  -1 -10  12 610.423 100.396   9
  -1 -10  12 578.216 117.061   6
  -1 -10  13 587.562 101.820   9
  -1 -10  13 519.612 114.193   6
  -1 -10  14 345.234 65.0754   8
  -1 -10  14 397.821 94.4732   6
  -1 -10  14 413.430 82.5601   9
  -1 -10  15 3044.53 220.775   9
  -1 -10  15 3054.98 258.353   6
  -1 -10  15 3063.53 177.317   8
  -1 -10  16 1110.85 146.686   6
  -1 -10  16 1135.80 121.979  12
  -1 -10  16 1087.60 100.373   8
  -1 -10  17 314.773 75.5355   6
  -1  -9   5 5808.27 229.660   9
  -1  -9   6 19254.8 651.272   6
  -1  -9   6 18742.9 432.924   9
  -1  -9   7 1385.44 179.403   6
  -1  -9   7 1025.57 106.185   9
  -1  -9   8 15.7557 26.0673   6
  -1  -9   8 17.2462 19.7220   9
  -1  -9   9 3486.22 282.303   6
  -1  -9   9 3201.66 204.391   9
  -1  -9  10 2279.02 312.767   4
  -1  -9  10 2303.95 179.676   9
  -1  -9  10 2249.31 226.351   6
  -1  -9  11 16621.2 504.013   9
  -1  -9  11 17204.4 626.411   6
  -1  -9  12 2459.75 239.523   6
  -1  -9  12 2338.06 194.575   9
  -1  -9  13 107.899 44.5988  11
  -1  -9  13 155.028 51.2057   9
  -1  -9  13 101.483 51.9774   6
  -1  -9  14 2270.87 194.001   9
  -1  -9  14 2157.81 226.975   6
  -1  -9  14 2025.25 169.994  11
  -1  -9  14 2326.38 166.678   8
  -1  -9  15 194.993 51.7032  11
  -1  -9  15 165.779 63.0434   6
  -1  -9  15 263.309 76.7859  12
  -1  -9  15 213.444 62.4053   9
  -1  -9  15 168.900 46.1608   8
  -1  -9  16 74.0054 42.2607   6
  -1  -9  16 21.4722 22.3556  12
  -1  -9  16 26.6787 14.3019  11
  -1  -9  16 33.6463 23.8318   8
  -1  -9  17 143.220 55.2157   6
  -1  -9  17 107.607 32.6629  11
  -1  -9  17 105.588 32.7279   8
  -1  -9  18 136.428 45.4875   6
  -1  -9  18 127.086 27.0756  11
  -1  -8   5 2664.70 221.757   6
  -1  -8   6 1800.76 190.096   6
  -1  -8   7 5900.17 344.660   6
  -1  -8   7 4980.23 223.806   9
  -1  -8   8 7292.59 383.972   6
  -1  -8   8 6366.58 265.870   9
  -1  -8   9 6604.62 363.986   6
  -1  -8   9 6317.88 275.826   9
  -1  -8  10 2945.35 244.785   6
  -1  -8  10 2846.69 194.199   9
  -1  -8  10 2954.43 332.256   4
  -1  -8  11 8234.94 418.975   6
  -1  -8  11 7908.48 337.377   9
  -1  -8  12 3464.45 277.500   6
  -1  -8  12 3408.49 224.713  11
  -1  -8  12 3604.21 235.793   9
  -1  -8  13 9485.13 389.980   9
  -1  -8  13 9060.11 454.499   6
  -1  -8  13 9098.93 357.699  11
  -1  -8  14 1395.71 181.125   6
  -1  -8  14 1416.99 135.528  11
  -1  -8  14 1488.37 156.795   9
  -1  -8  14 1502.09 135.021   8
  -1  -8  15 214.906 50.9858  11
  -1  -8  15 288.477 79.4814  12
  -1  -8  15 175.499 58.6883   9
  -1  -8  15 226.865 73.3699   6
  -1  -8  15 217.751 52.0997   8
  -1  -8  16 60.7097 42.7673   6
  -1  -8  16 76.6019 30.1777  11
  -1  -8  16 82.7711 40.4477   8
  -1  -8  17-3.87567 20.4674   6
  -1  -8  17 32.5138 12.6099  11
  -1  -8  17 27.6857 23.3906   8
  -1  -8  18 301.259 70.2053   6
  -1  -8  18 298.931 46.8427  11
  -1  -7   6 892.067 121.982   6
  -1  -7   7 26678.0 675.848   6
  -1  -7   8 8640.38 296.914   9
  -1  -7   8 9793.82 409.170   6
  -1  -7   9 5414.51 249.349   9
  -1  -7   9 5444.34 311.193   6
  -1  -7   9 4828.79 400.998   4
  -1  -7  10 2951.11 228.748  14
  -1  -7  10 2514.78 212.885   6
  -1  -7  10 2449.60 173.474   9
  -1  -7  10 2490.13 179.888  11
  -1  -7  11 3100.23 245.665   6
  -1  -7  11 3187.33 201.948  11
  -1  -7  11 3219.86 209.089   9
  -1  -7  12 77.5911 34.8268  11
  -1  -7  12 58.8399 39.5500   6
  -1  -7  12 55.3978 29.6245   9
  -1  -7  13 584.041 115.501   6
  -1  -7  13 523.893 79.7014  11
  -1  -7  13 591.170 95.9589   9
  -1  -7  13 634.973 88.8972   8
  -1  -7  14-11.0771 21.1339   6
  -1  -7  14 22.5301 16.3739  11
  -1  -7  14 21.6287 33.0442   9
  -1  -7  14 0.96964 20.1006   8
  -1  -7  15 1258.39 171.028   6
  -1  -7  15 1249.46 146.862  12
  -1  -7  15 1161.44 115.215  11
  -1  -7  15 1286.80 142.494   9
  -1  -7  15 1155.09 118.307   8
  -1  -7  16-16.1032 35.4984   6
  -1  -7  16-9.38954 15.1171  11
  -1  -7  16 33.6628 32.9921   8
  -1  -7  17-5.84512 11.0172  11
  -1  -7  17 6.19123 29.0573   6
  -1  -7  17-36.8142 28.5715   8
  -1  -7  18 11.6901 13.0887  11
  -1  -7  18-15.8451 25.3133   6
  -1  -7  19 1007.23 75.3447  11
  -1  -6   7 25564.1 602.574   6
  -1  -6   8 243.241 60.7735   6
  -1  -6   9 12875.1 447.761   6
  -1  -6   9 12591.9 362.932   9
  -1  -6  10 1308.78 148.897   6
  -1  -6  10 1323.86 123.476   9
  -1  -6  10 1327.49 119.578  11
  -1  -6  10 1497.66 151.408  14
  -1  -6  11 143.486 39.9164  14
  -1  -6  11 134.790 52.2166   6
  -1  -6  11 160.953 42.0726  11
  -1  -6  11 157.426 47.1056   9
  -1  -6  12 6056.26 288.917   9
  -1  -6  12 5856.48 338.126   6
  -1  -6  12 5859.06 253.802  11
  -1  -6  12 6406.75 306.716  14
  -1  -6  13 3792.59 237.946   9
  -1  -6  13 3655.95 277.026   6
  -1  -6  13 4151.83 214.098  11
  -1  -6  13 4285.57 244.209  14
  -1  -6  13 4081.45 221.859   8
  -1  -6  14 9439.01 457.380   6
  -1  -6  14 10296.1 398.828   9
  -1  -6  14 10377.9 337.710  11
  -1  -6  14 10257.2 360.665   8
  -1  -6  15 3035.65 258.068   6
  -1  -6  15 3660.37 237.468  12
  -1  -6  15 3483.33 195.545  11
  -1  -6  15 3435.99 210.466   8
  -1  -6  16 2076.69 207.376   6
  -1  -6  16 2018.88 144.680  11
  -1  -6  16 1940.46 157.894   8
  -1  -6  17 395.609 62.2247  11
  -1  -6  17 348.110 82.6550   6
  -1  -6  17 345.645 67.9926   8
  -1  -6  18 447.993 80.6383   6
  -1  -6  18 465.954 61.3619  11
  -1  -6  19 165.198 35.8980  11
  -1  -5   8 260.227 58.8142   6
  -1  -5   9 360.326 71.4569   6
  -1  -5  10 107.264 45.7165  14
  -1  -5  10 105.059 33.2200  11
  -1  -5  10 104.397 44.6534   6
  -1  -5  10 98.8257 32.8104   9
  -1  -5  11 2253.92 147.743  11
  -1  -5  11 1980.65 183.125   6
  -1  -5  11 2113.54 161.044   9
  -1  -5  11 2120.60 167.920  14
  -1  -5  12 12223.6 476.553   6
  -1  -5  12 12523.2 353.877  11
  -1  -5  12 12675.6 408.620  14
  -1  -5  12 12266.9 372.614   8
  -1  -5  12 12614.9 411.474   9
  -1  -5  13 2036.06 203.629   6
  -1  -5  13 2201.97 185.387  12
  -1  -5  13 2187.99 178.689   9
  -1  -5  13 2157.17 150.154  11
  -1  -5  13 2287.93 172.012  14
  -1  -5  13 2122.34 160.322   8
  -1  -5  14 7617.37 401.484   6
  -1  -5  14 9107.04 372.069  12
  -1  -5  14 8783.19 306.983  11
  -1  -5  14 10021.6 359.451  14
  -1  -5  14 8727.62 336.116   8
  -1  -5  15 37.4391 19.7951  11
  -1  -5  15-26.8175 27.6243  12
  -1  -5  15-13.0569 24.1494   6
  -1  -5  15 12.9403 25.9534   8
  -1  -5  16 47.5155 25.6861  11
  -1  -5  16 4.45917 20.4102   6
  -1  -5  16-6.49905 23.2320   8
  -1  -5  17 50.0620 38.8685   6
  -1  -5  17 38.9258 27.2462  11
  -1  -5  17 42.9337 32.2650   8
  -1  -5  18 57.6270 24.3444  11
  -1  -5  18 80.8455 31.7322   6
  -1  -5  19 97.3826 24.0648  11
  -1  -4   8 3533.14 198.463   6
  -1  -4   9 2797.89 186.959   6
  -1  -4  10 21.1418 21.7099   6
  -1  -4  10 101.051 57.3491  14
  -1  -4  10 27.8624 19.9337  11
  -1  -4  10 70.3714 27.8672   9
  -1  -4  11 66.6260 28.7641   8
  -1  -4  11 81.4164 35.4730  14
  -1  -4  11 11.5300 17.6651   6
  -1  -4  11 107.916 37.2669   9
  -1  -4  11 49.9893 25.3249  11
  -1  -4  12 3113.53 208.821  12
  -1  -4  12 3299.67 178.806  11
  -1  -4  12 2760.37 221.434   6
  -1  -4  12 3092.09 199.923   9
  -1  -4  12 3298.80 201.342  14
  -1  -4  12 3203.55 191.516   8
  -1  -4  13 24770.9 588.722  12
  -1  -4  13 27018.1 581.986  14
  -1  -4  13 23054.7 665.808   6
  -1  -4  13 25871.5 516.504  11
  -1  -4  13 24947.3 590.948   9
  -1  -4  13 25180.1 565.671   8
  -1  -4  14 3729.85 200.370  11
  -1  -4  14 3198.46 255.728   6
  -1  -4  14 3472.38 222.520  12
  -1  -4  14 4001.96 222.227  14
  -1  -4  14 3531.78 219.887   8
  -1  -4  15 529.152 86.8414  12
  -1  -4  15 379.648 95.7781   6
  -1  -4  15 571.804 81.2273  11
  -1  -4  15 570.316 92.5359   8
  -1  -4  16-32.1700 38.8899   6
  -1  -4  16 33.2862 25.5981  11
  -1  -4  16 21.0628 23.6820   8
  -1  -4  17 368.866 80.3777   6
  -1  -4  17 563.106 75.3531  11
  -1  -4  18 486.531 62.9881  11
  -1  -4  19 0.86676 11.0336  11
  -1  -3   8 181.069 44.8155   6
  -1  -3   9 4653.67 231.125   6
  -1  -3  10 103.997 33.9311   8
  -1  -3  10 86.6561 26.8085  11
  -1  -3  10 68.2810 29.1423   6
  -1  -3  11 4766.11 207.962  11
  -1  -3  11 4138.41 250.157   6
  -1  -3  11 4203.17 218.223   9
  -1  -3  11 3699.11 209.935  12
  -1  -3  11 4699.16 234.924  14
  -1  -3  11 4571.17 222.536   8
  -1  -3  12 34.0773 34.1800  14
  -1  -3  12 44.4634 31.4200   6
  -1  -3  12 42.5070 23.4621  11
  -1  -3  12 17.7725 25.8788  12
  -1  -3  12 50.5557 27.4972   9
  -1  -3  12 29.6394 28.0786   8
  -1  -3  13 26654.9 590.450  12
  -1  -3  13 28481.5 541.965  11
  -1  -3  13 29416.1 598.384  14
  -1  -3  13 27525.8 597.302   8
  -1  -3  14 1105.25 147.502   6
  -1  -3  14 1177.30 127.532  12
  -1  -3  14 1222.10 117.645  11
  -1  -3  14 1345.96 139.688   8
  -1  -3  14 1356.53 126.800  14
  -1  -3  15 3146.15 251.237   6
  -1  -3  15 3764.97 237.278   8
  -1  -3  15 3668.86 202.208  11
  -1  -3  16 53.3716 31.2621   6
  -1  -3  16 56.1724 30.4665  11
  -1  -3  16 80.6384 37.4878   8
  -1  -3  17 1432.69 146.040   6
  -1  -3  17 1934.02 135.337  11
  -1  -3  18 19.8881 14.8356  11
  -1  -3  19 1615.71 95.3097  11
  -1  -2  -4 204.694 37.8448   1
  -1  -2   9 270.268 57.9486   6
  -1  -2  10-21.4990 13.6183   6
  -1  -2  10-3.72528 28.3658   5
  -1  -2  10 7.97877 18.6015   8
  -1  -2  11 7.80251 19.1951  14
  -1  -2  11-10.6358 12.2986  11
  -1  -2  11 0.24637 24.4585   6
  -1  -2  11 27.4799 18.6352  12
  -1  -2  11 11.2509 15.5785   9
  -1  -2  11-11.1489 18.5662   8
  -1  -2  12 402.224 81.7078   6
  -1  -2  12 326.753 66.9058  12
  -1  -2  12 418.152 65.3142  11
  -1  -2  12 439.390 75.7637   8
  -1  -2  12 446.013 73.7257  14
  -1  -2  13 14516.6 413.019  14
  -1  -2  13 12646.9 478.850   6
  -1  -2  13 12238.4 397.098  12
  -1  -2  13 14423.0 392.679  11
  -1  -2  13 14176.1 446.099   8
  -1  -2  14-6.77527 23.4673   6
  -1  -2  14 51.3735 25.4143  11
  -1  -2  14-5.92173 24.8666   8
  -1  -2  15 5739.26 254.448  11
  -1  -2  15 5368.90 286.571   8
  -1  -2  16 3515.04 237.144   6
  -1  -2  16 4372.85 211.713  11
  -1  -2  17 533.185 70.6007  11
  -1  -2  18 174.056 36.6544  11
  -1  -2  19 53.1689 16.1901  11
  -1  -1  -6 15452.7 542.039   1
  -1  -1  -5 5041.31 271.590   1
  -1  -1  -4 689.855 88.7644   1
  -1  -1  -3 91.7152 25.0138   1
  -1  -1   9 507.140 73.6554   6
  -1  -1   9 635.015 69.2224   5
  -1  -1  10 571.898 73.0016   5
  -1  -1  10 381.703 71.8044   6
  -1  -1  10 515.317 72.5745   8
  -1  -1  11-67.7354 32.6028  14
  -1  -1  11 19.1572 13.6828  11
  -1  -1  11 5.26697 24.4669  12
  -1  -1  11 42.9480 27.7157   5
  -1  -1  11 15.0583 23.7325   6
  -1  -1  11 19.9107 30.0536   8
  -1  -1  12 1089.39 121.230   8
  -1  -1  12 1026.96 104.303  11
  -1  -1  12 999.632 126.809   6
  -1  -1  12 1073.60 114.935  14
  -1  -1  13 235.787 56.4886  11
  -1  -1  13 195.155 60.2972   6
  -1  -1  13 198.972 60.8250   8
  -1  -1  14 7901.07 296.878  11
  -1  -1  14 7505.28 346.442   8
  -1  -1  15 369.932 65.4581  11
  -1  -1  16 35.6042 25.8491  11
  -1  -1  17 1565.24 114.356  11
  -1  -1  18 7615.93 218.074  11
  -1  -1  18 7266.30 275.522  23
  -1   0  -7 7248.43 438.418   1
  -1   0  -6 30639.8 835.942   1
  -1   0  -5 40495.0 870.886   1
  -1   0  -4 108.587 40.5923   1
  -1   0  -3 15978.2 415.077   1
  -1   0   9 20471.2 376.994   5
  -1   0   9 19484.7 419.671   8
  -1   0  10 160.627 45.2432   6
  -1   0  10 232.285 50.7381   5
  -1   0  10 222.857 53.5682   8
  -1   0  11 98.5485 34.7732   5
  -1   0  11 17.5351 25.6084   6
  -1   0  11 54.9661 38.1468   8
  -1   0  12 86.3404 36.8618   6
  -1   0  12 61.3534 28.5206  11
  -1   0  12 100.980 44.0887   5
  -1   0  12 38.1054 25.3515   8
  -1   0  13 221.663 68.8251   5
  -1   0  13 133.379 42.3551  11
  -1   0  13 120.275 54.0737   8
  -1   0  14 904.275 111.669  13
  -1   0  14 939.016 102.892  11
  -1   0  15 1633.86 130.874  11
  -1   0  16 137.143 36.1145  11
  -1   0  17 4504.80 181.255  11
  -1   0  18 310.833 40.2417  11
  -1   0  18 381.931 61.5038  23
  -1   1  -8 1072.43 195.417   1
  -1   1  -7 1157.32 184.250   1
  -1   1  -6 132.076 59.4331   1
  -1   1  -5 81733.3 1349.92   1
  -1   1  -4 14315.0 515.784   1
  -1   1  -3 1270.19 138.524   1
  -1   1   8 1480.13 101.998   5
  -1   1   9 274.151 49.4418   5
  -1   1   9 277.105 56.6745   8
  -1   1  10 76.2208 36.4608   5
  -1   1  10 51.7365 27.4550   8
  -1   1  11 4861.30 217.564   5
  -1   1  11 4511.83 249.720   8
  -1   1  12 2369.08 179.235  13
  -1   1  12 2526.22 167.128  11
  -1   1  12 2339.37 188.532   8
  -1   1  13 1339.61 137.862  13
  -1   1  13 1378.07 125.527  11
  -1   1  14 2383.46 161.944  11
  -1   1  14 2263.58 173.954  13
  -1   1  15 720.619 86.0559  11
  -1   1  16 55.3231 24.4392  11
  -1   1  17 46.0140 20.1965  11
  -1   1  17 21.1074 29.1491  23
  -1   2  -9 4591.29 443.784   1
  -1   2  -8 33.2027 38.6359   1
  -1   2  -7-12.4029 20.0348   1
  -1   2  -6 1378.10 203.905   1
  -1   2  -5 223.890 78.4990   1
  -1   2  -4 215.766 66.8638   1
  -1   2  -3 2241.34 211.858   1
  -1   2   1 954.609 120.831   2
  -1   2   2 1168.36 131.846   2
  -1   2   3 5862.35 309.297   2
  -1   2   4 7706.80 365.884   2
  -1   2   8 10.6303 19.2223   5
  -1   2   8 2.00721 21.5411   8
  -1   2   9 174.036 44.8661   5
  -1   2   9 153.790 42.2002   8
  -1   2  10 146.232 46.5628   5
  -1   2  10 119.391 44.7543  13
  -1   2  10 128.781 40.1148   8
  -1   2  11 6872.27 309.424  13
  -1   2  11 6822.83 267.827   5
  -1   2  12 18943.6 517.825  13
  -1   2  12 20783.5 473.775  11
  -1   2  13 83.9444 40.6887  13
  -1   2  13 222.714 61.5741   5
  -1   2  13 148.568 42.0167  11
  -1   2  14 583.089 76.7834  11
  -1   2  15 156.690 37.2237  11
  -1   2  16 20.4376 25.6800  23
  -1   2  16 20.1399 14.4776  11
  -1   2  17 31.8592 18.7158  23
  -1   3 -10 544.605 162.448   1
  -1   3  -9 163.949 89.1359   1
  -1   3  -8 1411.03 246.402   1
  -1   3  -7 912.384 195.512   1
  -1   3  -6 116.056 72.7090   1
  -1   3  -5 1685.73 231.779   1
  -1   3  -4 47.4207 38.0604   1
  -1   3  -1 1149.21 147.869   2
  -1   3   0 62187.8 1061.91   2
  -1   3   1 2136.97 199.971   2
  -1   3   2 14131.8 520.143   2
  -1   3   3 3571.39 270.479   2
  -1   3   4 5723.71 359.794   2
  -1   3   5 64.5067 43.3214   2
  -1   3   8 835.758 106.158  19
  -1   3   8 760.597 91.8371   8
  -1   3   9 4935.06 258.166  13
  -1   3   9 4714.07 217.428   5
  -1   3  10 16137.9 481.920  13
  -1   3  10 14884.2 398.029   5
  -1   3  11 694.108 102.582  13
  -1   3  11 748.372 93.2197   5
  -1   3  11 716.520 87.5825  11
  -1   3  12 2263.15 181.730  13
  -1   3  12 2379.31 154.998  11
  -1   3  12 2764.91 183.872   5
  -1   3  13 1010.87 116.758  13
  -1   3  13 1215.27 107.471  11
  -1   3  14 3361.67 225.447   5
  -1   3  14 2063.99 131.443  11
  -1   3  15 303.433 76.2193  23
  -1   3  15 261.062 42.0925  11
  -1   3  16 20.5193 11.8407  11
  -1   3  16 46.4303 31.7473  23
  -1   4 -11 906.929 240.630   1
  -1   4 -10 1224.18 263.403   1
  -1   4  -9 5997.14 567.479   1
  -1   4  -8 95.9696 69.5191   1
  -1   4  -7 14486.0 811.298   1
  -1   4  -6 67.9839 56.8655   1
  -1   4  -5 12697.7 683.517   1
  -1   4  -3 298.767 85.7232   2
  -1   4  -2 2521.66 235.777   2
  -1   4  -1 3752.05 284.136   2
  -1   4   0 3590.39 276.675   2
  -1   4   1 2703.75 245.586   2
  -1   4   2 1807.19 206.627   2
  -1   4   3 2574.49 258.206   2
  -1   4   4 5662.41 397.989   2
  -1   4   5 4803.51 380.529   2
  -1   4   7 124.647 49.1245  19
  -1   4   8 5215.50 267.771  13
  -1   4   8 4470.61 248.706  19
  -1   4   9 5720.96 295.349  19
  -1   4   9 6434.78 308.205  13
  -1   4   9 6085.19 261.441   5
  -1   4  10 250.509 65.0679  13
  -1   4  10 367.507 71.7571   5
  -1   4  11 785.314 110.151  13
  -1   4  11 845.453 102.939   5
  -1   4  11 808.943 91.3322  11
  -1   4  12 3526.27 224.532  13
  -1   4  12 3827.33 189.556  11
  -1   4  13 4582.43 195.316  11
  -1   4  13 3846.78 218.020  13
  -1   4  14 68.6907 21.8777  11
  -1   4  14 56.5198 39.7428  23
  -1   4  15 1220.68 132.574  23
  -1   4  16 512.099 72.8972  23
  -1   5 -11 9272.61 785.208   1
  -1   5 -10 1248.90 282.326   1
  -1   5  -9 802.988 219.635   1
  -1   5  -8 15195.7 918.604   1
  -1   5  -7 45800.0 1533.92   1
  -1   5  -6 8669.84 633.904   1
  -1   5  -3 4640.74 354.659   2
  -1   5  -2 29.1677 34.2457   2
  -1   5  -1 7211.89 425.459   2
  -1   5   0 763.151 142.739   2
  -1   5   1 5911.54 398.776   2
  -1   5   2 34280.3 996.288   2
  -1   5   3 24595.0 879.998   2
  -1   5   4 1857.82 252.353   2
  -1   5   5 7160.59 514.341   2
  -1   5   6 3708.16 209.201  19
  -1   5   7 1500.10 147.228  13
  -1   5   7 1320.26 138.779  19
  -1   5   8 501.395 99.2730  19
  -1   5   8 501.123 91.2215  13
  -1   5   9 15621.0 439.884   5
  -1   5   9 14262.4 485.066  19
  -1   5  10 2091.61 182.146  13
  -1   5  10 2045.70 162.511   5
  -1   5  10 1909.44 135.686  11
  -1   5  11 1300.93 140.859  13
  -1   5  11 1341.19 110.473  11
  -1   5  11 1372.57 134.447   5
  -1   5  12 104.854 32.8849  11
  -1   5  12 115.380 43.3883  13
  -1   5  12 89.5610 45.5262   5
  -1   5  12 104.738 57.7445  23
  -1   5  13 107.475 50.6616   5
  -1   5  13 105.707 52.7096  23
  -1   5  14 435.665 84.0189  23
  -1   5  15 352.837 66.3653  23
  -1   6 -10 222.724 113.217   1
  -1   6  -9 16649.3 1047.93   1
  -1   6  -8 11724.7 850.151   1
  -1   6  -4 655.476 142.589   2
  -1   6  -3 4099.98 348.670   2
  -1   6  -2 507.176 124.844   2
  -1   6  -1 21501.8 801.311   2
  -1   6   0 4577.29 374.935   2
  -1   6   1 14820.5 711.949   2
  -1   6   2 14227.4 717.530   2
  -1   6   3 4294.54 411.586   2
  -1   6   4 12506.9 739.409   2
  -1   6   5 1059.44 115.389  19
  -1   6   5 1467.99 132.427  13
  -1   6   5 1213.22 237.140   2
  -1   6   6 2397.81 178.270  13
  -1   6   6 1849.49 161.149  19
  -1   6   7 1914.35 171.508  13
  -1   6   7 1522.57 153.301  19
  -1   6   8 7042.90 337.579  13
  -1   6   8 6099.58 319.559  19
  -1   6   9 12.0708 33.4789   5
  -1   6   9 60.6163 35.4711  13
  -1   6   9 3.34448 41.1390  23
  -1   6   9 82.8173 66.3879  19
  -1   6  10 3061.56 220.842  13
  -1   6  10 3200.62 204.404   5
  -1   6  10 3103.04 255.678  23
  -1   6  11 169.782 54.0489  13
  -1   6  11 174.763 64.4082  23
  -1   6  11 204.288 55.1151   5
  -1   6  12 649.173 88.0619  13
  -1   6  12 766.610 97.6427   5
  -1   6  12 735.559 123.360  23
  -1   6  13 948.066 105.049   5
  -1   6  13 667.883 103.190  23
  -1   6  14 229.257 58.5728  23
  -1   7  -5 13576.7 712.747   2
  -1   7  -4 38967.7 1190.42   2
  -1   7  -3 2065.31 269.001   2
  -1   7  -2 52.8131 34.1163   2
  -1   7  -1 16797.2 777.871   2
  -1   7   0 62.5932 77.8811   2
  -1   7   1 2672.18 329.487   2
  -1   7   2 4247.75 433.888   2
  -1   7   3 830.516 197.010   2
  -1   7   4 1691.82 142.016  13
  -1   7   4 1278.27 256.917   2
  -1   7   4 1694.01 150.916  23
  -1   7   5 1425.83 136.115  13
  -1   7   5 1556.05 157.001  23
  -1   7   5 1049.46 242.868   2
  -1   7   5 1036.99 122.787  19
  -1   7   6 1912.30 172.118  19
  -1   7   6 2330.78 190.234  13
  -1   7   6 1964.85 182.990  23
  -1   7   7 13038.6 495.818  23
  -1   7   7 12259.6 453.105  19
  -1   7   8 48.1200 65.8823  19
  -1   7   8-19.9110 34.8157  13
  -1   7   8 53.0483 49.0055  23
  -1   7   9 1782.75 169.946  13
  -1   7   9 1874.66 157.779   5
  -1   7   9 1660.56 180.269  19
  -1   7   9 1722.03 188.762  23
  -1   7  10 8368.43 319.378   5
  -1   7  10 7775.71 331.858  13
  -1   7  10 8022.61 403.328  23
  -1   7  11 226.850 58.8258  13
  -1   7  11 265.060 59.8032   5
  -1   7  11 255.843 80.9443  23
  -1   7  12 37.4169 32.9978   5
  -1   7  12-23.0834 34.1734  23
  -1   7  13 153.116 53.0151   5
  -1   7  13 61.0068 38.8868  23
  -1   8  -6 2432.12 145.691  10
  -1   8  -5 6.33059 29.7674   2
  -1   8  -4 735.797 174.849   2
  -1   8  -3 656.671 163.905   2
  -1   8  -2 281.623 112.973   2
  -1   8  -1 25.7160 39.8180   2
  -1   8   0 2974.67 372.383   2
  -1   8   1 9332.88 315.712  13
  -1   8   1 8194.99 639.828   2
  -1   8   2 3555.63 440.069   2
  -1   8   2 4053.41 228.997  23
  -1   8   2 4056.03 208.923  13
  -1   8   2 3904.56 184.680  20
  -1   8   3 1032.83 100.189  20
  -1   8   3 1033.87 111.473  13
  -1   8   3 1129.86 127.743  23
  -1   8   3 769.653 208.751   2
  -1   8   4 111.304 48.4933  14
  -1   8   4 174.694 51.5767  13
  -1   8   4 125.352 39.3530  20
  -1   8   4 131.116 42.0031  23
  -1   8   4 60.8966 35.6468  19
  -1   8   4 263.711 129.182   2
  -1   8   5 3640.97 203.435  20
  -1   8   5 3629.01 228.365  13
  -1   8   5 3398.11 244.493  23
  -1   8   5 3120.76 218.879  19
  -1   8   6 1037.97 130.021  13
  -1   8   6 920.166 102.645  20
  -1   8   6 876.239 134.043  23
  -1   8   6 763.678 118.909  19
  -1   8   7 62809.0 1009.15  13
  -1   8   7 60494.9 1113.01  23
  -1   8   8 932.114 124.272  13
  -1   8   8 961.167 140.986  19
  -1   8   8 959.338 143.703  23
  -1   8   8 1031.91 120.420   5
  -1   8   9 1429.21 143.911  13
  -1   8   9 1457.37 136.934   5
  -1   8   9 1473.70 176.753  23
  -1   8  10 28.6141 32.2418  13
  -1   8  10-21.9272 36.1849  23
  -1   8  10 27.6997 28.4737   5
  -1   8  11 190.645 46.0484  13
  -1   8  11 288.456 57.9451   5
  -1   8  11 280.169 76.1203  23
  -1   8  12-5.56761 29.8870  23
  -1   8  12 2.62997 23.1248   5
  -1   9 -18 32.0395 26.3160  21
  -1   9  -7 7633.92 347.153  21
  -1   9  -6 663.839 78.8473  10
  -1   9  -6 546.996 89.6359  21
  -1   9  -5 255.094 48.5246  10
  -1   9  -5 226.000 54.4022  21
  -1   9  -5 232.598 107.460   2
  -1   9  -4 0.23190 22.5685  21
  -1   9  -4 33.3126 21.7062  10
  -1   9  -4 46.0295 66.3226   2
  -1   9  -3 386.356 62.4186  20
  -1   9  -3 349.182 51.2057  10
  -1   9  -3 423.369 77.4216  21
  -1   9  -3 306.062 116.606   2
  -1   9  -2 4249.53 191.995  20
  -1   9  -2 4082.51 164.936  10
  -1   9  -2 4050.11 230.712  21
  -1   9  -2 3833.34 448.866   2
  -1   9  -1 31.8705 17.3508  10
  -1   9  -1 49.6422 28.8793  20
  -1   9  -1 77.0497 37.0912  21
  -1   9   0 3707.61 216.705  21
  -1   9   0 3703.62 465.678   2
  -1   9   0 4080.34 186.307  20
  -1   9   1 772.888 84.1717  20
  -1   9   1 706.570 212.377   2
  -1   9   2 8814.69 327.769  13
  -1   9   2 7824.42 713.747   2
  -1   9   2 8795.33 291.045  20
  -1   9   3 688.718 97.6742  13
  -1   9   3 652.749 106.821  23
  -1   9   3 646.082 82.4821  20
  -1   9   3 543.952 209.523   2
  -1   9   4 6803.53 326.230  19
  -1   9   4 6404.40 663.692   2
  -1   9   4 8117.53 338.399  13
  -1   9   4 7640.81 365.164  23
  -1   9   4 7596.76 291.399  20
  -1   9   5 14836.8 471.695  13
  -1   9   5 13509.3 392.124  20
  -1   9   5 13903.9 514.464  23
  -1   9   6 6690.85 327.217  13
  -1   9   6 6357.35 269.346  20
  -1   9   6 6017.29 330.068  19
  -1   9   6 6592.34 365.967  23
  -1   9   7-15.1104 41.0379  13
  -1   9   7 66.9884 52.2580  19
  -1   9   7 26.1218 51.0913  23
  -1   9   8 898.978 107.833   5
  -1   9   8 840.519 114.167  13
  -1   9   8 934.641 145.915  23
  -1   9   8 933.328 140.815  19
  -1   9   9 131.731 46.7981  13
  -1   9   9 48.9670 38.3065   5
  -1   9   9 116.215 69.9137  23
  -1   9  10 708.605 84.4869   5
  -1   9  10 736.900 113.456  23
  -1   9  11 128.222 40.4568   5
  -1  10 -18 10.4526 12.7940  21
  -1  10 -17 46.5755 28.1205  21
  -1  10  -9 1122.35 156.451  21
  -1  10  -8 985.971 134.557  21
  -1  10  -7 2910.17 215.833  21
  -1  10  -6 271.903 52.7176  10
  -1  10  -6 254.056 63.8001  21
  -1  10  -5 619.128 96.4927  21
  -1  10  -5 597.895 73.2128  10
  -1  10  -5 406.347 161.905   2
  -1  10  -4 4585.47 193.358  10
  -1  10  -4 4432.89 250.362  21
  -1  10  -3 617.134 68.0292  10
  -1  10  -3 587.199 78.8563  20
  -1  10  -3 663.075 98.9135  21
  -1  10  -2 37.9954 34.3147  21
  -1  10  -2 91.4269 29.1377  10
  -1  10  -2 47.5525 28.4644  20
  -1  10  -2 140.361 120.929   2
  -1  10  -1 488.812 68.6916  20
  -1  10  -1 355.609 51.8425  10
  -1  10  -1 384.125 77.3774  21
  -1  10  -1 288.505 141.278   2
  -1  10   0 189.346 45.0597  20
  -1  10   0 174.463 38.5332  10
  -1  10   0 215.267 107.943   2
  -1  10   1 50.3700 31.1590  20
  -1  10   1 29.5332 21.4240  10
  -1  10   1 80.7703 76.9749   2
  -1  10   2 5424.08 240.252  20
  -1  10   2 5606.52 215.104  10
  -1  10   3 737.888 93.6618  20
  -1  10   3 845.016 85.3002  10
  -1  10   3 470.618 207.943   2
  -1  10   3 636.372 105.775  14
  -1  10   4 2740.85 206.749  13
  -1  10   4 2660.84 177.323  20
  -1  10   4 2332.78 200.950  19
  -1  10   5 5906.47 306.787  13
  -1  10   5 5533.06 319.562  19
  -1  10   5 5565.24 253.717  20
  -1  10   6 4313.55 262.552  13
  -1  10   6 4267.53 285.424  19
  -1  10   6 4177.10 208.342  20
  -1  10   7 76.0804 43.0041   5
  -1  10   7 105.231 53.4422  13
  -1  10   7 151.434 72.5369  19
  -1  10   8 3409.93 194.669   5
  -1  10   8 3487.04 242.503  19
  -1  10   9 0.49490 22.4688   5
  -1  10  10 4502.15 188.354   5
  -1  11 -18 621.162 62.7249  21
  -1  11 -17 186.156 45.1168  21
  -1  11 -16 427.167 78.6911  21
  -1  11 -15 746.660 111.774  21
  -1  11 -14 306.344 89.6349  21
  -1  11 -13 28.0718 58.8738  21
  -1  11 -12 22251.7 718.545  21
  -1  11 -11 1698.19 200.488  21
  -1  11 -10 11394.7 491.276  21
  -1  11  -9 6595.56 356.877  21
  -1  11  -8 2407.98 205.523  21
  -1  11  -7 17.6451 26.4236  21
  -1  11  -6 2288.90 188.434  21
  -1  11  -6 2474.58 155.743  10
  -1  11  -5 4616.90 205.801  10
  -1  11  -5 4281.62 255.513  21
  -1  11  -4 551.540 90.1637  21
  -1  11  -4 697.491 77.6237  10
  -1  11  -4 401.022 171.768   2
  -1  11  -3 3390.66 186.141  20
  -1  11  -3 2884.03 445.759   2
  -1  11  -3 3335.36 165.260  10
  -1  11  -3 3110.50 216.161  21
  -1  11  -2 167.037 60.0381  21
  -1  11  -2 196.908 43.4205  10
  -1  11  -2 247.837 57.4894  20
  -1  11  -2 110.047 123.686   2
  -1  11  -1 1631.66 118.144  10
  -1  11  -1 1539.34 124.859  20
  -1  11  -1 1667.38 357.735   2
  -1  11   0 4696.72 198.661  10
  -1  11   0 4675.62 219.969  20
  -1  11   0 4579.70 601.081   2
  -1  11   1 5694.04 245.258  20
  -1  11   1 5797.95 225.345  10
  -1  11   1 5595.82 672.914   2
  -1  11   2 1027.40 95.0454  10
  -1  11   2 1078.28 111.812  20
  -1  11   3 353.263 89.6195  19
  -1  11   3 455.721 73.8872  20
  -1  11   3 496.782 66.2579  10
  -1  11   4 2431.97 164.154  20
  -1  11   4 2260.51 204.181  19
  -1  11   5 9528.76 311.980  20
  -1  11   5 9434.34 410.690  19
  -1  11   6 579.247 71.0377  20
  -1  11   6 670.681 117.390  19
  -1  11   7 2040.09 149.601   5
  -1  11   7 2341.04 197.756  19
  -1  11   8 511.964 70.1456   5
  -1  11   9 4782.22 189.082   5
  -1  12 -17 488.182 61.8770  21
  -1  12 -16 15.6250 19.2791  21
  -1  12 -15 14.0834 25.9752  21
  -1  12 -14 171.404 61.3822  21
  -1  12 -13 895.464 131.821  21
  -1  12 -12 2884.93 243.234  21
  -1  12 -11 18.3618 36.3501  21
  -1  12 -10 3715.26 269.857  21
  -1  12  -9 5545.13 320.369  21
  -1  12  -8 12234.8 459.483  21
  -1  12  -7 8804.06 380.997  21
  -1  12  -6 1130.14 138.020  21
  -1  12  -6 1105.48 105.420  10
  -1  12  -5 3345.86 227.985  21
  -1  12  -5 3429.72 179.384  10
  -1  12  -4 10087.8 394.396  21
  -1  12  -4 10507.1 306.804  10
  -1  12  -3 798.756 85.6933  10
  -1  12  -3 749.179 112.369  21
  -1  12  -3 684.827 229.772   2
  -1  12  -2 2468.74 160.291  20
  -1  12  -2 2367.90 145.158  10
  -1  12  -2 2293.00 430.706   2
  -1  12  -1 2467.74 454.773   2
  -1  12  -1 2447.18 146.904  10
  -1  12  -1 2504.24 161.367  20
  -1  12   0 1259.59 117.805  20
  -1  12   0 1159.69 103.271  10
  -1  12   1 474.625 74.6033  20
  -1  12   1 512.115 69.9262  10
  -1  12   2 399.548 68.7301  20
  -1  12   2 366.789 82.6904  19
  -1  12   2 341.112 56.4614  10
  -1  12   3 4083.55 265.324  19
  -1  12   3 3934.90 203.412  20
  -1  12   3 3824.36 171.438  10
  -1  12   4 509.483 71.6989  20
  -1  12   4 481.827 96.9265  19
  -1  12   5 4402.97 188.573  20
  -1  12   5 5191.57 293.102  19
  -1  12   6-1.47155 28.6214   5
  -1  12   6-48.2492 38.8405  19
  -1  12   7 126.112 37.1125   5
  -1  12   8 32.3127 17.4679   5
  -1  13 -16 296.502 51.0821  21
  -1  13 -15 1301.37 120.555  21
  -1  13 -14 21.0509 28.3968  21
  -1  13 -13 940.871 125.087  21
  -1  13 -12 2706.56 218.482  21
  -1  13 -11 2308.14 207.494  21
  -1  13 -10 656.693 113.353  21
  -1  13  -9 135.502 58.4415  21
  -1  13  -8 240.428 70.2934  21
  -1  13  -7 5599.18 301.145  21
  -1  13  -6 7995.17 354.609  21
  -1  13  -5 3016.67 217.017  21
  -1  13  -5 3077.30 170.685  10
  -1  13  -4 2330.20 145.251  10
  -1  13  -4 2176.17 184.564  21
  -1  13  -3 1764.64 127.041  10
  -1  13  -2 336.968 58.6638  10
  -1  13  -1 293.289 52.3555  10
  -1  13   0 2548.36 151.292  10
  -1  13   0 2632.73 165.948  20
  -1  13   1 1517.04 126.552  20
  -1  13   1 1436.76 110.454  10
  -1  13   1 1376.70 137.156  14
  -1  13   2 8915.21 298.382  20
  -1  13   2 8190.72 249.555  10
  -1  13   2 8892.62 371.024  19
  -1  13   3 2341.94 191.337  19
  -1  13   3 2366.95 146.578  20
  -1  13   4 532.108 98.6443  19
  -1  13   4 394.020 56.8666  20
  -1  13   5 84.0817 31.1049   5
  -1  13   5 224.036 66.2863  19
  -1  13   6 24.6338 33.4677  19
  -1  13   6-25.8499 22.4124   5
  -1  14 -16 562.883 59.0208  21
  -1  14 -15 50.3597 26.5952  21
  -1  14 -14 162.818 43.6982  21
  -1  14 -13 837.364 104.128  21
  -1  14 -12 721.760 102.879  21
  -1  14 -11 1800.75 167.502  21
  -1  14 -10 1161.99 136.721  21
  -1  14  -9 6.99322 37.0386  21
  -1  14  -8 124.344 52.8622  21
  -1  14  -7 705.281 108.229  21
  -1  14  -6 457.253 87.8745  21
  -1  14  -5 59.5824 40.8579  21
  -1  14  -4 9700.77 291.010  10
  -1  14  -3 0.22981 15.8367  10
  -1  14  -2 3185.52 167.051  10
  -1  14  -1 3199.07 164.613  10
  -1  14   0 2475.16 140.715  10
  -1  14   0 2233.07 164.337  14
  -1  14   1 983.491 116.738  19
  -1  14   1 878.025 78.5768  10
  -1  14   2 1091.25 126.873  19
  -1  14   3 1342.92 133.090  19
  -1  14   3 1094.13 97.0489   5
  -1  14   4 203.482 38.4351   5
  -1  14   4 359.153 70.7122  19
  -1  14   5 752.344 84.3222  19
  -1  15 -15 353.214 46.0092  21
  -1  15 -14 393.432 55.7861  21
  -1  15 -13 232.717 49.9182  21
  -1  15 -12 18.2277 29.0022  21
  -1  15 -11 205.967 54.5282  21
  -1  15 -10 568.252 87.9874  21
  -1  15  -9 644.026 96.0455  21
  -1  15  -8 5.63579 22.7643  21
  -1  15  -7 740.391 101.709  21
  -1  15   0 88.2672 40.7222  19
  -1  15   1 662.380 89.7192  19
  -1  15   2 256.434 40.7691   5
  -1  15   2 400.292 68.1572  19
  -1  15   3 314.733 59.7309  19
  -1  15   4 338.680 52.6461  19
  -1  16 -13 42.4387 20.2064  21
  -1  16 -12 477.322 64.7708  21
  -1  16 -11 11.7481 16.3523  21
  -1  16 -10 6.09412 23.6625  21
  -1  16  -9 22.1450 25.2868  21
  -1  16  -3 1848.02 125.795  14
  -1  16  -2 286.756 57.2173  19
  -1  16  -1 77.1116 33.0896  19
  -1  16   0 4.16138 28.0509  19
  -1  16   1 51.0632 26.8334  19
  -1  17  -5 324.238 47.8645  14
  -1  17  -4-15.6269 28.5482  19
  -1  17  -3 504.387 61.2297  19
  -1  17  -2 361.315 51.2801  19
   0 -17   4 1799.32 341.889   4
   0 -17   4 635.708 129.631  18
   0 -17   5 173.972 127.120   4
   0 -17   5 11.0077 36.0097  18
   0 -17   6 283.053 137.801   4
   0 -17   6 160.292 67.5534  18
   0 -17   7 103.784 48.2235  18
   0 -17   7 226.264 127.414   4
   0 -17   8 744.292 180.913   4
   0 -17   8 836.093 127.628  18
   0 -17   9 407.286 81.1098  18
   0 -17  10 21.2270 27.7346  18
   0 -17  11 40.8033 21.7763  18
   0 -16   1 572.120 250.249   4
   0 -16   2-1.45729 28.7561  18
   0 -16   3 101.764 37.9923  18
   0 -16   4 111.862 83.3443  18
   0 -16   5 709.176 154.521  18
   0 -16   6 1142.62 184.829  18
   0 -16   7 48.6445 47.6288  18
   0 -16   8 59.9472 33.9169  18
   0 -16   9 120.798 92.7900   4
   0 -16   9-27.7427 26.3803  18
   0 -16  10 1390.18 228.473   4
   0 -16  10 1361.34 150.896  18
   0 -16  11 13.6131 23.8832  18
   0 -16  12 103.690 39.7894  18
   0 -15   1-35.2926 42.5978  18
   0 -15   2 67.7231 57.2206  18
   0 -15   9 700.102 120.404  18
   0 -15  10 650.051 178.071   4
   0 -15  10 825.504 122.018  18
   0 -15  11 61.5354 75.9515   4
   0 -15  11 68.3157 37.1590  18
   0 -15  11 32.4364 23.5209   9
   0 -15  12 25.0750 27.8532  18
   0 -15  13 51.9349 27.9218  18
   0 -14   9 7.69692 17.3082   9
   0 -14  10 118.446 56.1666  18
   0 -14  10 57.0662 28.8063   9
   0 -14  11 421.797 77.7492   9
   0 -14  11 344.849 124.322   4
   0 -14  11 486.166 95.1851  18
   0 -14  12 75.7392 31.1809  18
   0 -14  12 77.1165 30.8342   9
   0 -14  13 468.446 87.8559  18
   0 -14  13 452.959 72.7704   9
   0 -13   7 12400.6 442.696   9
   0 -13   8 5682.35 295.917   9
   0 -13   9 10865.3 407.761   9
   0 -13  10 138.866 46.0014   9
   0 -13  11 76.6020 90.1945   4
   0 -13  11 12.2416 28.8509  18
   0 -13  11 11.3658 16.3942   9
   0 -13  12 646.586 96.5475   9
   0 -13  12 508.386 100.754  18
   0 -13  13 129.819 43.7963   9
   0 -13  13 182.704 64.5319  18
   0 -13  16 84.2319 31.6014  12
   0 -12   6 9566.15 371.973   9
   0 -12   7 2837.98 202.404   9
   0 -12   8 2919.54 206.910   9
   0 -12   9 7661.79 336.906   9
   0 -12  10 353.197 74.2407   9
   0 -12  11 4178.96 253.749   9
   0 -12  11 3496.06 296.611   6
   0 -12  11 4497.97 307.306  18
   0 -12  12 4051.62 311.926   6
   0 -12  12 4317.13 261.829   9
   0 -12  12 4644.76 301.626  18
   0 -12  13 763.780 132.753   6
   0 -12  13 835.678 114.272   9
   0 -12  13 745.965 116.032  18
   0 -12  14 261.810 75.7801   6
   0 -12  14 217.104 61.4230   9
   0 -12  15-29.4695 27.5819   6
   0 -12  16 115.168 40.5727  12
   0 -12  16 108.827 45.1699   6
   0 -12  17 146.609 35.9051  12
   0 -11   6 170.975 45.9931   9
   0 -11   7 688.483 96.1516   9
   0 -11   8 2541.31 184.737   9
   0 -11   9 5134.63 362.198   6
   0 -11   9 5792.99 289.496   9
   0 -11  10 719.396 136.582   6
   0 -11  10 776.102 108.810   9
   0 -11  11 124.799 49.9822   9
   0 -11  11 56.6519 47.9461   6
   0 -11  11 57.7614 44.8244  18
   0 -11  12 816.622 116.865   9
   0 -11  12 889.737 145.410   6
   0 -11  12 845.320 129.999  18
   0 -11  13 589.004 120.035   6
   0 -11  13 441.697 84.4474   9
   0 -11  14 252.328 74.7910   6
   0 -11  14 251.005 68.2217   9
   0 -11  15 1.76701 20.7671   6
   0 -11  16 142.136 51.1848  12
   0 -11  16 74.0147 37.8005   6
   0 -11  17 197.673 54.8384   6
   0 -11  17 89.9615 32.3681  12
   0 -10   5 35.6244 16.7868   9
   0 -10   6 4339.86 220.861   9
   0 -10   7 4354.51 226.564   9
   0 -10   8 173.270 66.1705   6
   0 -10   8 83.5817 33.1673   9
   0 -10   9 3093.90 204.884   9
   0 -10   9 3002.26 267.939   6
   0 -10  10 2058.20 220.473   6
   0 -10  10 2208.23 180.287   9
   0 -10  11 1091.90 143.966  18
   0 -10  11 1068.78 156.521   6
   0 -10  11 936.281 122.664   9
   0 -10  12 115.387 57.7409   6
   0 -10  12 168.774 59.7417  18
   0 -10  12 127.728 49.3879   9
   0 -10  13 214.054 73.8351   6
   0 -10  13 172.901 54.9654   9
   0 -10  13 227.817 74.2618  11
   0 -10  14 838.663 139.144   6
   0 -10  14 1039.78 134.274   9
   0 -10  14 763.143 109.987  11
   0 -10  15 2421.79 231.062   6
   0 -10  16 1592.28 173.502   6
   0 -10  16 1675.57 156.446  12
   0 -10  17 40.8881 33.9242   6
   0 -10  17 89.2662 37.1340  12
   0 -10  18 260.141 57.3068   6
   0  -9   6 3387.52 184.036   9
   0  -9   7 169.558 56.5724   6
   0  -9   7 107.276 33.3353   9
   0  -9   8 3610.56 272.371   6
   0  -9   8 3315.46 197.342   9
   0  -9   9 81.3660 37.6269   6
   0  -9   9 71.8623 36.7632   9
   0  -9  10-13.7791 26.1644   6
   0  -9  10 28.6698 20.9803   9
   0  -9  11 6778.35 383.781   6
   0  -9  11 6716.71 323.146   9
   0  -9  11 7382.59 356.163  18
   0  -9  12 10.2819 23.6070   6
   0  -9  12-12.9117 27.6151  11
   0  -9  12-21.5874 37.0522   9
   0  -9  13 2087.59 221.151   6
   0  -9  13 1745.08 179.118  11
   0  -9  13 2087.17 192.588   9
   0  -9  14 4868.52 331.919   6
   0  -9  14 4298.91 261.469  11
   0  -9  14 5144.73 301.032   9
   0  -9  15 179.050 64.4064   6
   0  -9  15 134.001 45.1262  11
   0  -9  15 214.365 79.4248  12
   0  -9  16 2789.30 237.967   6
   0  -9  16 3059.32 217.580  12
   0  -9  16 2545.10 168.289  11
   0  -9  17 9.18241 27.1978  12
   0  -9  17 5.98809 23.1763   6
   0  -9  17-9.39925 19.8929  11
   0  -9  18 5.80218 24.3042   6
   0  -8   6 15262.4 517.746   6
   0  -8   7 594.065 98.9338   6
   0  -8   8 2068.47 188.519   6
   0  -8   8 1750.45 138.099   9
   0  -8   9 3685.65 254.586   6
   0  -8   9 3576.08 209.718   9
   0  -8  10 12013.6 403.694   9
   0  -8  10 12694.0 481.278   6
   0  -8  11 2125.01 205.036   6
   0  -8  11 2100.59 197.800  11
   0  -8  11 2173.40 180.765   9
   0  -8  12 4314.04 265.419   9
   0  -8  12 4305.81 304.051   6
   0  -8  12 4210.67 272.369  11
   0  -8  13 442.259 99.4879   6
   0  -8  13 419.782 81.6275  11
   0  -8  13 413.559 83.6553   9
   0  -8  13 347.205 59.9334   8
   0  -8  14 15339.0 591.329   6
   0  -8  14 14624.2 464.371  11
   0  -8  14 15378.7 512.694   9
   0  -8  15 1317.05 172.038   6
   0  -8  15 1546.69 178.644  12
   0  -8  15 1347.66 133.876  11
   0  -8  16-12.1308 29.5380   6
   0  -8  16-2.04803 21.6362  11
   0  -8  16 11.4968 24.9561  12
   0  -8  17 111.228 35.6761  11
   0  -8  17 96.6931 40.3537  12
   0  -8  17 85.4302 37.9501   6
   0  -8  18 215.436 39.6491  11
   0  -8  18 204.460 54.1757   6
   0  -7   7 9662.18 363.010   6
   0  -7   8 9609.31 368.884   6
   0  -7   8 8474.04 296.996   9
   0  -7   9 5018.22 275.953   6
   0  -7   9 4509.46 227.779   9
   0  -7  10 6.73822 16.3483   6
   0  -7  10 30.8662 19.6955  11
   0  -7  11 613.783 105.641   6
   0  -7  11 614.626 97.0871   9
   0  -7  11 669.901 102.052  11
   0  -7  12 3161.09 250.381   6
   0  -7  12 3223.31 218.755  11
   0  -7  12 3154.70 225.821   9
   0  -7  12 3097.48 181.724   8
   0  -7  13 2850.15 245.077   6
   0  -7  13 2762.13 198.412  11
   0  -7  13 2693.26 215.582   9
   0  -7  13 2605.35 168.369   8
   0  -7  14 11683.3 512.145   6
   0  -7  14 12770.0 529.542  12
   0  -7  14 11391.8 392.125  11
   0  -7  14 11332.8 361.503   8
   0  -7  15 3809.07 292.781   6
   0  -7  15 4275.47 284.679  12
   0  -7  15 3837.09 218.534  11
   0  -7  15 3658.22 205.031   8
   0  -7  16 472.587 100.503   6
   0  -7  16 509.878 75.3260  11
   0  -7  16 512.469 90.0210  12
   0  -7  17-15.7184 18.2809  11
   0  -7  17 4.06322 27.8084  12
   0  -7  17-11.1266 20.3589   6
   0  -7  18 176.108 53.4225   6
   0  -7  18 135.784 32.6560  11
   0  -6   7 5593.00 247.392   6
   0  -6   8 12480.3 388.722   6
   0  -6   9 70.2904 34.3625   6
   0  -6   9 85.7112 30.2818   9
   0  -6  10 98.2554 37.3221  11
   0  -6  10 63.2277 31.6615   9
   0  -6  10 73.9126 38.4852   6
   0  -6  11 6791.23 304.874   9
   0  -6  11 6444.00 326.200   6
   0  -6  11 6720.69 293.946  11
   0  -6  12 452.391 93.1915   6
   0  -6  12 487.623 78.9759  11
   0  -6  12 474.305 89.5661   9
   0  -6  12 497.616 74.7584   8
   0  -6  13 98.3503 34.3742  11
   0  -6  13 149.324 56.8970   6
   0  -6  13 107.713 42.7122   9
   0  -6  13 92.3568 36.9017   8
   0  -6  14 429.196 99.8568   6
   0  -6  14 612.125 118.163  12
   0  -6  14 503.280 83.2332  11
   0  -6  14 436.798 73.8743   8
   0  -6  15 5983.84 359.413   6
   0  -6  15 6722.50 350.217  12
   0  -6  15 6108.65 270.730  11
   0  -6  15 6016.49 270.686   8
   0  -6  16 381.750 82.4311  12
   0  -6  16 334.068 84.9611   6
   0  -6  16 311.296 60.5373  11
   0  -6  16 326.945 62.6980   8
   0  -6  17 1979.40 186.856   6
   0  -6  17 2030.76 144.244  11
   0  -6  18 473.339 83.1524   6
   0  -6  18 427.735 59.8028  11
   0  -6  19 94.7582 24.4321  11
   0  -5   9 1416.68 135.853   6
   0  -5  10 594.211 91.5242   6
   0  -5  10 581.815 84.1454   9
   0  -5  10 584.932 80.6699  11
   0  -5  10 663.784 90.3238  14
   0  -5  11 656.497 99.5457   6
   0  -5  11 592.961 83.6494  11
   0  -5  11 594.192 92.7494   9
   0  -5  11 607.976 78.7495   8
   0  -5  12 993.811 135.265   6
   0  -5  12 955.687 104.085  11
   0  -5  12 980.989 120.830   9
   0  -5  12 989.224 103.162   8
   0  -5  13 23412.4 520.393  11
   0  -5  13 22873.1 661.057  12
   0  -5  13 21565.3 648.798   6
   0  -5  13 23207.0 523.295   8
   0  -5  14 3469.36 265.362   6
   0  -5  14 3714.71 259.348  12
   0  -5  14 3641.47 208.262  11
   0  -5  14 3555.26 213.694   8
   0  -5  15 11211.5 480.644   6
   0  -5  15 12342.6 465.347  12
   0  -5  15 12020.3 377.781  11
   0  -5  15 11492.0 389.086   8
   0  -5  16 289.405 74.5661  12
   0  -5  16 262.703 72.2186   6
   0  -5  16 291.859 58.1746  11
   0  -5  16 303.349 60.8333   8
   0  -5  17 467.267 92.8550   6
   0  -5  17 634.185 80.6591  11
   0  -5  18 137.038 36.5899  11
   0  -5  18 176.898 49.0576   6
   0  -5  19 3688.14 149.075  11
   0  -4  10 3242.25 195.936   9
   0  -4  10 3247.70 175.452  11
   0  -4  11 342.696 63.5984  14
   0  -4  11 285.106 63.6222   6
   0  -4  11 278.609 55.6293  11
   0  -4  11 217.446 55.2769   9
   0  -4  11 255.223 52.9652   8
   0  -4  12 272.641 70.0768   6
   0  -4  12 331.209 60.2139  11
   0  -4  12 248.779 71.4431  12
   0  -4  12 302.857 59.6974   8
   0  -4  13 147.702 44.8378  12
   0  -4  13 150.945 54.7708   6
   0  -4  13 101.130 34.2615  11
   0  -4  13 142.607 45.9330   8
   0  -4  14 14510.5 536.606   6
   0  -4  14 15276.8 506.557  12
   0  -4  14 15732.5 426.860  11
   0  -4  14 14780.0 449.713   8
   0  -4  15 284.954 72.7365  12
   0  -4  15 366.534 88.9273   6
   0  -4  15 471.730 77.4179  11
   0  -4  15 420.435 77.2777   8
   0  -4  16 244.453 68.2784   6
   0  -4  16 226.716 56.3517  11
   0  -4  17 676.551 105.589   6
   0  -4  17 812.868 91.3034  11
   0  -4  18 327.643 53.6787  11
   0  -4  19 821.024 68.2101  11
   0  -3  -6 16389.9 661.248   1
   0  -3  10 4366.64 194.325  11
   0  -3  10 4008.17 215.606   9
   0  -3  10 3878.72 188.291   8
   0  -3  11 104.331 41.0615   6
   0  -3  11 141.111 49.9358  12
   0  -3  11 146.757 44.3998  11
   0  -3  11 110.665 36.4006   8
   0  -3  12 2654.48 206.004   6
   0  -3  12 2678.35 197.747  12
   0  -3  12 2870.41 171.128  11
   0  -3  12 2846.18 187.326   8
   0  -3  13 6839.94 348.626   6
   0  -3  13 6742.85 322.804  12
   0  -3  13 6824.62 302.347   8
   0  -3  13 6998.63 276.306  11
   0  -3  14 63.6454 31.1065  12
   0  -3  14 73.7937 43.9254   6
   0  -3  14 140.585 41.9500  11
   0  -3  14 120.092 43.6810   8
   0  -3  15 852.476 134.215   6
   0  -3  15 1161.55 116.849  11
   0  -3  16 1107.37 141.980   6
   0  -3  16 1260.72 118.076  11
   0  -3  17 1386.83 132.609  13
   0  -3  17 1113.94 130.120   6
   0  -3  17 1454.92 118.459  11
   0  -3  18 18.9826 16.5740  11
   0  -2  -7 9290.77 515.113   1
   0  -2  -6 18593.4 661.099   1
   0  -2  -5 17238.8 560.742   1
   0  -2   9 16447.1 460.247   5
   0  -2  10 794.314 98.6387  12
   0  -2  10 944.638 88.8260  11
   0  -2  10 951.986 95.3286   8
   0  -2  11 2673.55 185.648  12
   0  -2  11 2784.16 160.149  11
   0  -2  11 2915.54 183.579   8
   0  -2  12 2790.35 207.346   6
   0  -2  12 2428.34 184.722  12
   0  -2  12 2825.08 168.552  11
   0  -2  12 2832.29 192.815   8
   0  -2  13 1521.75 151.739  12
   0  -2  13 1869.01 141.609  11
   0  -2  13 1634.57 169.596   6
   0  -2  13 1766.92 160.915   8
   0  -2  14 3009.86 236.575   6
   0  -2  14 3309.33 193.583  11
   0  -2  14 3271.08 221.412   8
   0  -2  15 290.374 76.1395   6
   0  -2  15 276.481 55.9525  11
   0  -2  16 168.757 48.0451   6
   0  -2  16 252.892 55.8494  11
   0  -2  17 1937.18 151.040  13
   0  -2  17 1829.60 127.662  11
   0  -2  18 426.812 54.9570  11
   0  -1  -8 21973.0 874.636   1
   0  -1  -7 3704.54 317.701   1
   0  -1  -6 1168.35 160.931   1
   0  -1  -6 1401.94 163.712   3
   0  -1  -5 282.675 70.4302   1
   0  -1  -4 3575.08 215.824   1
   0  -1   8 1136.49 93.6168   5
   0  -1   9 5116.42 215.060   5
   0  -1  10 691.791 88.6431  12
   0  -1  10 771.000 81.0861  11
   0  -1  10 730.698 87.1447   8
   0  -1  11 55.2233 29.9451  12
   0  -1  11 59.7305 27.6860  11
   0  -1  11 117.224 50.1851   5
   0  -1  11 54.7877 29.5988   8
   0  -1  12 7862.84 339.409   6
   0  -1  12 7915.42 332.556   8
   0  -1  12 7953.14 285.184  11
   0  -1  13 8766.75 379.974   6
   0  -1  13 8781.34 364.901   8
   0  -1  13 9462.56 320.498  11
   0  -1  14 9220.80 321.309  11
   0  -1  14 8760.12 388.925   6
   0  -1  15 2480.33 163.803  11
   0  -1  15 2126.16 188.304   6
   0  -1  16 331.591 69.6835  13
   0  -1  16 381.737 61.4470  11
   0  -1  17 519.476 65.7185  11
   0  -1  17 484.871 72.3652  13
   0  -1  17 506.937 81.1276  23
   0  -1  18 482.654 53.3785  11
   0   0  -9-67.8035 56.1099   1
   0   0  -8 3115.68 324.057   1
   0   0  -7 2811.52 277.273   1
   0   0  -6 6763.27 389.453   1
   0   0  -5 535.872 98.3970   1
   0   0  -4 4651.65 260.022   1
   0   0  -4 5312.55 181.706   3
   0   0  -3 800.272 95.4406   1
   0   0  -2 98631.8 847.562   1
   0   0  -1 1572.59 75.4199   1
   0   0   2 90648.1 411.767   2
   0   0   3 942.228 51.1633   2
   0   0   4 5327.47 140.630   2
   0   0   5 448.219 40.7731   2
   0   0   8 4084.37 171.750   5
   0   0   9 4.74710 17.2710  11
   0   0   9 0.51421 18.2790   5
   0   0   9 0.25480 20.4421   8
   0   0  10 317.873 67.0607  12
   0   0  10 386.139 66.1248   5
   0   0  10 334.549 53.6217  11
   0   0  10 376.336 69.2660   8
   0   0  11 110.834 47.3486  12
   0   0  11 165.298 46.6422   6
   0   0  11 236.628 48.2309  11
   0   0  11 215.886 61.3004   5
   0   0  11 152.304 49.7031   8
   0   0  12 2146.92 177.539   6
   0   0  12 2169.60 148.626  11
   0   0  12 2064.02 173.609   8
   0   0  13 431.058 69.6284  11
   0   0  13 377.877 75.6533   6
   0   0  14 139.443 40.7217  11
   0   0  15 95.2354 31.5064  11
   0   0  15 81.7732 36.3525  13
   0   0  16 435.333 74.0620  13
   0   0  16 535.167 70.1505  11
   0   0  17 110.026 27.7133  11
   0   0  17 118.473 40.7868  23
   0   1 -10 668.640 184.829   1
   0   1  -9 3714.53 396.057   1
   0   1  -8 817.635 176.181   1
   0   1  -7-13.0700 24.5053   1
   0   1  -6 2364.88 245.753   1
   0   1  -5 10453.2 474.580   1
   0   1  -4 7549.96 371.549   1
   0   1  -3 1103.88 127.581   1
   0   1  -2 75.8771 28.9057   1
   0   1  -2 51.3186 12.2735   2
   0   1  -1 12778.8 186.962   2
   0   1  -1 13458.1 310.686   1
   0   1   0 14154.7 224.629   2
   0   1   1 81.2064 20.5539   2
   0   1   2 8621.78 216.872   2
   0   1   3 15676.8 317.909   2
   0   1   4 5203.16 201.469   2
   0   1   5 418.183 62.6065   2
   0   1   6 1362.95 116.670   2
   0   1   7 4698.30 176.554   5
   0   1   8 24856.7 432.930   5
   0   1   9 3507.08 201.334  12
   0   1   9 3790.81 171.158  11
   0   1   9 3981.19 186.882   5
   0   1   9 3522.18 194.819   8
   0   1  10 10.9751 19.0174  11
   0   1  10 1.22615 29.1377   5
   0   1  10 39.8194 28.3587  15
   0   1  10 39.6342 24.3471   8
   0   1  11 7325.38 297.916   5
   0   1  11 7769.31 269.327  11
   0   1  12 5845.16 244.091  11
   0   1  12 8019.74 352.411   5
   0   1  13 135.890 50.0924  13
   0   1  13 129.508 37.7405  11
   0   1  14 101.785 36.1291  13
   0   1  14 77.7663 32.0097  11
   0   1  15 370.415 73.3403  13
   0   1  15 333.711 56.2834  11
   0   1  16-17.7168 29.8965  13
   0   1  16-39.5850 19.3063  11
   0   1  16-6.47680 31.9780  23
   0   1  17 318.877 41.3698  11
   0   1  17 380.873 63.8321  23
   0   2 -11 2418.48 396.271   1
   0   2 -10 809.346 209.880   1
   0   2  -9 8987.65 641.666   1
   0   2  -8 289.356 114.175   1
   0   2  -7 58525.7 1417.56   1
   0   2  -6 207.153 82.8053   1
   0   2  -5 89305.9 1553.25   1
   0   2  -4 4734.41 326.439   1
   0   2  -3 6615.52 207.059   2
   0   2  -3 9765.82 425.688   1
   0   2  -2 2592.37 125.019   2
   0   2  -2 3203.63 216.330   1
   0   2  -1 45365.2 529.528   2
   0   2  -1 47957.9 743.856   1
   0   2   0 8948.78 251.955   2
   0   2   1 106097. 924.292   2
   0   2   2 15332.8 374.947   2
   0   2   3 3732.27 199.266   2
   0   2   4 32120.5 631.422   2
   0   2   5 22700.7 566.683   2
   0   2   6 21801.3 593.678   2
   0   2   7 11468.4 292.183   5
   0   2   8 1075.22 98.8060   5
   0   2   8 1009.14 99.8445   8
   0   2   9 3598.62 181.588   5
   0   2   9 3294.98 162.154  11
   0   2  10 1814.66 127.814  11
   0   2  10 1981.03 143.242   5
   0   2  10 1868.39 149.594  15
   0   2  11 7609.87 306.024   5
   0   2  11 6648.79 249.936  11
   0   2  12 289.002 69.1958  13
   0   2  12 333.598 59.7723  11
   0   2  13 2465.75 193.550  13
   0   2  13 2615.27 158.960  11
   0   2  14 1999.35 167.690  13
   0   2  14 2120.64 139.155  11
   0   2  15 4183.73 223.535  13
   0   2  15 4419.66 186.733  11
   0   2  15 4550.63 277.281  23
   0   2  16 2774.69 155.939  13
   0   2  16 2619.52 124.713  11
   0   2  16 2973.15 197.684  23
   0   3 -12 2854.27 451.515   1
   0   3 -11 6.63860 34.4640   1
   0   3 -10 3488.18 449.797   1
   0   3  -9 8425.84 645.652   1
   0   3  -8 3110.82 372.268   1
   0   3  -7 10958.6 672.377   1
   0   3  -6 30276.8 1053.95   1
   0   3  -5 2771.10 299.288   1
   0   3  -4 501.586 119.247   1
   0   3  -4 397.632 67.5906   2
   0   3  -3 2956.17 164.982   2
   0   3  -3 3277.57 272.230   1
   0   3  -2 4546.41 206.209   2
   0   3  -2 4614.72 290.288   1
   0   3  -1 2339.31 151.105   2
   0   3   0 16467.2 419.336   2
   0   3   1 6498.98 279.234   2
   0   3   2 9458.27 356.082   2
   0   3   3 8680.81 361.800   2
   0   3   4 4237.05 269.161   2
   0   3   5 23981.6 683.385   2
   0   3   6 16813.5 608.650   2
   0   3   7-3.08423 21.3740   5
   0   3   8 61.0944 26.6954   5
   0   3   8-2.35080 38.8697  19
   0   3   9-14.9582 28.0670  13
   0   3   9 35.2065 24.1237   5
   0   3   9 30.8069 21.2890  11
   0   3  10 2053.32 177.960  13
   0   3  10 2129.94 137.473  11
   0   3  10 2325.78 165.442   5
   0   3  11 1207.56 140.047  13
   0   3  11 1388.57 136.814   5
   0   3  11 1133.19 103.228  11
   0   3  12 2271.12 189.166  13
   0   3  12 2448.10 153.059  11
   0   3  13 4160.25 247.348  13
   0   3  13 4588.64 201.085  11
   0   3  14 96.7046 36.9019  13
   0   3  14 106.494 58.9785  23
   0   3  14 107.787 32.1316  11
   0   3  15 118.598 34.9801  13
   0   3  15 164.785 56.3399  23
   0   3  16 36.9052 27.9795  23
   0   4 -13 90.2104 90.4578   1
   0   4 -12 460.395 180.908   1
   0   4 -11 426.898 165.230   1
   0   4 -10 2820.34 415.531   1
   0   4  -9 54.8403 86.2179   1
   0   4  -8 38604.3 1415.29   1
   0   4  -7 2233.02 328.790   1
   0   4  -6 504.071 150.301   1
   0   4  -5 621.800 153.369   1
   0   4  -5 544.230 91.1632   2
   0   4  -4 6920.99 306.327   2
   0   4  -4 8403.23 493.899   1
   0   4  -3 42.1502 22.8489   2
   0   4  -3 69.1895 50.2485   1
   0   4  -2 10929.9 367.528   2
   0   4  -2 10269.2 482.327   1
   0   4  -1 3034.64 203.959   2
   0   4   0 4222.55 258.697   2
   0   4   1 9487.27 401.006   2
   0   4   2 61350.9 1071.97   2
   0   4   3 14832.1 545.200   2
   0   4   4 28545.6 808.038   2
   0   4   5 5937.88 392.512   2
   0   4   6 17984.2 717.270   2
   0   4   7 11479.7 391.014  13
   0   4   7 11236.1 335.595   5
   0   4   8 1148.45 131.196  13
   0   4   8 1198.61 115.276   5
   0   4   8 846.170 81.0729  11
   0   4   8 1007.33 123.287  19
   0   4   9-8.87503 28.5177  13
   0   4   9-36.7824 31.4629   5
   0   4   9-3.93717 19.1800  11
   0   4  10 520.002 98.4876  13
   0   4  10 412.338 60.8603  11
   0   4  10 469.949 81.7529   5
   0   4  11 3563.64 240.385  13
   0   4  11 3762.92 182.363  11
   0   4  11 4167.53 235.815   5
   0   4  12 4605.73 310.955  23
   0   4  12 4367.11 192.759  11
   0   4  12 5038.27 267.787   5
   0   4  13 736.729 101.414  13
   0   4  13 914.375 134.177  23
   0   4  14 914.442 101.930  13
   0   4  14 943.146 129.247  23
   0   4  15 120.192 28.1229  13
   0   4  15 139.057 48.4105  23
   0   5 -13 22263.3 1330.34   1
   0   5 -12 723.136 231.468   1
   0   5 -11 697.700 215.486   1
   0   5 -10 474.263 178.592   1
   0   5  -9 1816.69 334.544   1
   0   5  -8 4025.87 475.642   1
   0   5  -7 4800.87 499.034   1
   0   5  -6 3491.30 281.065   2
   0   5  -6 4788.88 462.524   1
   0   5  -5 15467.2 540.099   2
   0   5  -5 18029.1 830.511   1
   0   5  -4 98.0835 46.5993   2
   0   5  -4 195.451 81.1554   1
   0   5  -3 17607.2 537.903   2
   0   5  -3 16133.9 694.683   1
   0   5  -2 32539.9 750.448   2
   0   5  -1 1277.70 152.029   2
   0   5   0 1638.65 182.329   2
   0   5   1 28.0057 39.7961   2
   0   5   2 909.711 149.036   2
   0   5   3 33703.6 959.732   2
   0   5   4 6215.30 431.867   2
   0   5   5 1299.31 202.982   2
   0   5   6 4894.51 247.351  19
   0   5   6 6031.90 286.348  13
   0   5   6 5250.22 439.905   2
   0   5   7 848.793 119.258  19
   0   5   7 945.861 119.378  13
   0   5   8 2199.78 189.827  13
   0   5   8 2102.04 157.194   5
   0   5   8 2086.41 188.033  19
   0   5   9 8232.73 380.210  13
   0   5   9 8012.46 316.328   5
   0   5  10 3498.28 244.076  13
   0   5  10 3772.27 278.214  23
   0   5  10 4103.84 231.462   5
   0   5  11 438.173 84.3785  13
   0   5  11 661.758 96.6118   5
   0   5  11 520.145 113.227  23
   0   5  12 894.378 114.393  13
   0   5  12 1102.53 152.809  23
   0   5  13 2207.77 162.613  13
   0   5  13 2301.35 207.107  23
   0   5  14 446.982 63.8761  13
   0   5  14 400.600 79.0000  23
   0   5  15 120.832 41.7337  23
   0   6 -14 833.472 266.616   1
   0   6 -13 510.383 205.507   1
   0   6 -12 494.821 194.335   1
   0   6 -11 6072.36 672.078   1
   0   6 -10 103.206 88.4164   1
   0   6  -9-5.89531 40.1575   1
   0   6  -8 11545.8 849.997   1
   0   6  -7 5011.04 532.463   1
   0   6  -7 3842.63 321.968   2
   0   6  -6 1518.41 273.843   1
   0   6  -6 1148.71 172.441   2
   0   6  -5 40020.9 955.500   2
   0   6  -5 42912.8 1335.76   1
   0   6  -4 31121.8 824.506   2
   0   6  -4 28156.8 1024.52   1
   0   6  -3 23939.1 713.788   2
   0   6  -2 22695.1 712.699   2
   0   6  -1 100.225 57.3890   2
   0   6   0 16865.4 666.504   2
   0   6   1 2593.00 274.703   2
   0   6   2 6681.48 462.075   2
   0   6   3 29.5144 30.1789   2
   0   6   4 554.688 149.208   2
   0   6   5 3393.80 209.120  13
   0   6   5 2600.54 176.420  19
   0   6   5 2659.61 336.952   2
   0   6   5 3163.62 209.107  23
   0   6   6 3593.76 234.612  13
   0   6   6 3257.94 223.317  23
   0   6   6 2852.00 358.094   2
   0   6   6 2817.20 200.176  19
   0   6   7 12864.3 446.684  19
   0   6   7 13698.8 408.514   5
   0   6   7 13170.4 477.558  23
   0   6   8 524.280 102.560  13
   0   6   8 500.680 83.8708   5
   0   6   8 453.168 97.6455  19
   0   6   8 439.331 92.3772  23
   0   6   9 5821.86 277.440   5
   0   6   9 5857.37 325.487  13
   0   6   9 5965.62 348.196  23
   0   6  10 4580.70 277.252  13
   0   6  10 5058.16 254.622   5
   0   6  10 4865.98 321.164  23
   0   6  11 1732.72 161.677  13
   0   6  11 1894.13 200.547  23
   0   6  11 2242.19 169.602   5
   0   6  12 4737.08 243.825  13
   0   6  12 5160.70 311.540  23
   0   6  13 225.673 49.1565  13
   0   6  13 296.621 77.9772  23
   0   6  14 878.635 105.587  23
   0   7 -14 10577.9 961.403   1
   0   7 -13 2741.43 473.225   1
   0   7 -12 2719.46 477.263   1
   0   7 -11 476.760 207.831   1
   0   7 -10-76.1172 81.1904   1
   0   7  -9 4549.79 587.771   1
   0   7  -8 8837.23 779.174   1
   0   7  -7 7042.68 481.226   2
   0   7  -7 8921.17 743.070   1
   0   7  -6 812.622 206.475   1
   0   7  -6 654.917 138.093   2
   0   7  -5 12031.2 575.552   2
   0   7  -4 18441.3 705.116   2
   0   7  -3 1907.57 232.128   2
   0   7  -2 54.8289 41.7118   2
   0   7  -1 56829.2 1329.32   2
   0   7   0 8253.57 522.332   2
   0   7   1 5497.61 450.237   2
   0   7   2 11576.7 679.506   2
   0   7   3 74.4897 59.2978   2
   0   7   3 15.6065 25.2920  13
   0   7   3-13.4830 24.6182  23
   0   7   4 2451.02 182.314  13
   0   7   4 2625.14 196.053  23
   0   7   4 2781.27 368.112   2
   0   7   4 2201.42 162.597  19
   0   7   5 573.125 94.0190  13
   0   7   5 539.435 91.9104  19
   0   7   5 635.789 102.072  23
   0   7   5 521.607 162.872   2
   0   7   6 35.4147 30.2533  13
   0   7   6 16.3897 47.8698  19
   0   7   6-11.2016 31.3244  23
   0   7   6 76.3558 71.1879   2
   0   7   7 1044.93 142.438  23
   0   7   7 1036.21 136.286  13
   0   7   7 986.686 116.788   5
   0   7   7 1036.55 141.186  19
   0   7   8 125.218 82.3462  19
   0   7   8 177.495 55.9330  13
   0   7   8 142.791 49.7999   5
   0   7   8 155.443 66.6089  23
   0   7   9 53.7297 30.4890  13
   0   7   9 68.3998 35.9653   5
   0   7   9 46.1279 43.7130  23
   0   7  10 5455.80 293.321  13
   0   7  10 6350.82 280.787   5
   0   7  10 5873.81 348.515  23
   0   7  11 3893.29 224.327  13
   0   7  11 4309.57 288.526  23
   0   7  12 160.774 41.6816  13
   0   7  12 194.596 65.1495  23
   0   7  13 43.8122 22.8302  13
   0   8 -13 277.223 153.344   1
   0   8 -12 4048.25 598.906   1
   0   8 -11 2355.72 448.566   1
   0   8 -10 11970.6 1024.53   1
   0   8  -9 4091.28 575.678   1
   0   8  -8 1748.19 360.074   1
   0   8  -7 452.472 172.412   1
   0   8  -7 493.599 145.982   2
   0   8  -6 11907.2 647.050   2
   0   8  -5 776.161 162.569   2
   0   8  -4 8137.44 530.600   2
   0   8  -3 2075.93 272.669   2
   0   8  -2 2778.32 320.701   2
   0   8  -1 14696.4 765.779   2
   0   8   0 18517.3 889.820   2
   0   8   1 1075.51 95.2208  20
   0   8   1 1257.61 114.321  13
   0   8   1 1262.84 242.333   2
   0   8   2 169.967 94.1877   2
   0   8   2 164.932 48.6166  13
   0   8   2 233.618 63.0592  23
   0   8   3 884.373 222.902   2
   0   8   3 864.258 104.871  13
   0   8   3 1088.04 131.373  23
   0   8   4 844.186 113.631  13
   0   8   4 1160.13 140.979  23
   0   8   4 889.622 222.211   2
   0   8   4 770.680 99.8959  19
   0   8   5 203.093 61.9886  19
   0   8   5 309.516 73.5217  13
   0   8   5 293.751 77.9631  23
   0   8   5 269.976 130.559   2
   0   8   6 2227.43 200.392  13
   0   8   6 1932.36 197.099  23
   0   8   6 1913.45 183.456  19
   0   8   7 4507.36 285.109  13
   0   8   7 4427.14 241.672   5
   0   8   7 4180.41 276.044  19
   0   8   7 4033.72 288.909  23
   0   8   8 10976.0 437.310  13
   0   8   8 11004.0 376.012   5
   0   8   8 9814.36 419.619  19
   0   8   8 10060.7 463.073  23
   0   8   9 1806.22 135.009  20
   0   8   9 2175.90 166.600   5
   0   8   9 2128.58 213.064  23
   0   8   9 1997.91 180.016  13
   0   8  10 3018.19 198.816  13
   0   8  10 3722.45 205.021   5
   0   8  10 3326.58 253.978  23
   0   8  11 1170.41 110.815  13
   0   8  11 1599.20 132.542   5
   0   8  11 1355.46 151.862  23
   0   8  12 1472.81 103.348  13
   0   8  12 3194.86 189.497   5
   0   9 -19 2395.44 138.516  21
   0   9  -8 3757.07 189.626  10
   0   9  -7 94.3690 28.6078  10
   0   9  -7 119.990 52.4068  21
   0   9  -6 3845.61 232.901  21
   0   9  -6 3306.64 378.346   2
   0   9  -6 4419.01 192.202  10
   0   9  -5 364.868 73.2061  21
   0   9  -5 449.723 61.5685  10
   0   9  -5 446.495 68.5251  20
   0   9  -5 244.563 100.404   2
   0   9  -4 246.838 100.698   2
   0   9  -4 253.698 47.6943  20
   0   9  -4 195.858 39.5149  10
   0   9  -4 266.508 62.5279  21
   0   9  -3 364.621 134.993   2
   0   9  -3 358.421 59.6245  20
   0   9  -3 331.505 64.6467  21
   0   9  -2 34.0576 22.6695  20
   0   9  -2 17.6588 23.9449  21
   0   9  -1 172.351 98.4661   2
   0   9  -1 93.1304 44.0302  21
   0   9  -1 99.9662 36.0368  20
   0   9   0 92.8070 79.1693   2
   0   9   0 79.2052 43.1850  13
   0   9   0 28.9307 20.7632  20
   0   9   1 2262.75 164.625  13
   0   9   1 2125.30 148.055  20
   0   9   1 2507.78 379.802   2
   0   9   2 48.9295 37.8319  13
   0   9   2 7.63646 22.9461  20
   0   9   2-6.34200 77.2780   2
   0   9   3 1036.20 126.287  13
   0   9   3 1032.39 136.643  23
   0   9   3 1092.24 113.793  20
   0   9   3 822.716 228.262   2
   0   9   4 496.536 91.8928  13
   0   9   4 652.359 95.4167  20
   0   9   4 561.690 107.062  23
   0   9   4 470.547 85.9231  19
   0   9   4 355.334 154.173   2
   0   9   5 1246.86 147.252  13
   0   9   5 1156.69 149.742  19
   0   9   5 1330.22 135.048  20
   0   9   5 1367.47 170.468  23
   0   9   6 899.832 127.006  13
   0   9   6 858.197 109.908   5
   0   9   6 727.409 98.8774  20
   0   9   6 919.424 137.311  19
   0   9   6 793.863 137.151  23
   0   9   7 85.3058 47.7850  13
   0   9   7 10.7119 20.6570  20
   0   9   7 76.7567 63.5919  19
   0   9   7 84.2291 45.7681   5
   0   9   7 104.356 64.7554  23
   0   9   8 3610.85 240.548  13
   0   9   8 4190.00 222.129   5
   0   9   8 3529.04 191.383  20
   0   9   8 3771.37 252.545  19
   0   9   8 3929.92 286.542  23
   0   9   9 70.5604 38.1315  13
   0   9   9 85.9869 25.9473  20
   0   9   9 99.2128 38.9119   5
   0   9  10 862.186 95.3184  13
   0   9  10 1161.07 109.417   5
   0   9  11 44.0832 23.2287  13
   0   9  11 88.9422 35.0525   5
   0  10 -18 277.677 57.1355  21
   0  10  -9 3385.12 258.295  21
   0  10  -8 12.2607 20.6823  10
   0  10  -8 60.6766 45.1497  21
   0  10  -7 4742.68 214.358  10
   0  10  -7 4538.34 267.194  21
   0  10  -6 4421.05 255.967  21
   0  10  -6 4711.28 205.397  10
   0  10  -6 3909.38 441.889   2
   0  10  -5 65.5727 36.0363  21
   0  10  -5 85.1915 30.9249  10
   0  10  -5 96.8421 42.5454  20
   0  10  -5 66.4898 62.6495   2
   0  10  -4 2476.56 156.914  20
   0  10  -4 2129.69 332.266   2
   0  10  -4 2273.41 133.694  10
   0  10  -4 2372.12 180.419  21
   0  10  -3 919.335 95.2712  20
   0  10  -3 900.274 111.592  21
   0  10  -3 863.515 208.632   2
   0  10  -2 1356.08 115.165  20
   0  10  -2 1325.35 133.823  21
   0  10  -2 1425.67 292.738   2
   0  10  -1 3425.83 180.416  20
   0  10  -1 3037.73 200.299  21
   0  10  -1 3664.38 486.592   2
   0  10   0 10723.8 844.699   2
   0  10   0 10204.0 319.658  20
   0  10   1 1162.96 131.347  13
   0  10   1 1142.93 111.937  20
   0  10   1 1127.24 282.169   2
   0  10   2 525.388 92.9644  13
   0  10   2 459.443 78.1742  20
   0  10   2 487.808 202.523   2
   0  10   3 7836.74 347.917  13
   0  10   3 8004.85 320.794  20
   0  10   3 7021.57 691.738   2
   0  10   3 6951.02 326.315  19
   0  10   4 5653.26 304.539  13
   0  10   4 5064.98 287.822  19
   0  10   4 5717.02 272.993  20
   0  10   5 5659.19 310.347  13
   0  10   5 5513.78 272.363  20
   0  10   5 5308.65 301.312  19
   0  10   6 762.959 118.525  13
   0  10   6 632.516 89.2547  20
   0  10   6 747.851 130.441  19
   0  10   6 644.904 93.7193   5
   0  10   7 198.277 63.0600  13
   0  10   7 159.595 41.9702  20
   0  10   7 166.399 48.9776   5
   0  10   7 182.496 73.5889  19
   0  10   8 205.297 56.7298  13
   0  10   8 218.377 51.8063   5
   0  10   8 167.222 40.0797  20
   0  10   9 1222.60 113.327  13
   0  10   9 1489.65 117.112   5
   0  10  10 765.288 83.6371   5
   0  11 -18 734.383 76.6680  21
   0  11 -17 92.9815 40.6156  21
   0  11 -16 75.8656 44.5186  21
   0  11 -15 78.9923 57.8525  21
   0  11 -14 287.967 76.9914  21
   0  11 -13 599.415 120.012  21
   0  11 -12 819.106 139.776  21
   0  11 -11 79.8638 55.1477  21
   0  11 -10 810.755 129.040  21
   0  11  -9 5832.86 331.002  21
   0  11  -8 2491.30 207.497  21
   0  11  -8 2530.75 163.244  10
   0  11  -7 762.399 89.0242  10
   0  11  -7 782.793 114.433  21
   0  11  -7 691.224 194.461   2
   0  11  -6 225.870 48.6353  10
   0  11  -6 196.526 60.0951  21
   0  11  -6 219.740 113.163   2
   0  11  -5 81.6676 34.9469  20
   0  11  -5 80.9721 30.0633  10
   0  11  -5 71.0379 43.0386  21
   0  11  -5 33.7466 51.5067   2
   0  11  -4 2419.18 157.916  20
   0  11  -4 2328.25 139.765  10
   0  11  -4 2372.15 188.670  21
   0  11  -4 2291.50 377.164   2
   0  11  -3 46.3226 36.4543  21
   0  11  -3 82.9525 35.0913  20
   0  11  -3 57.4998 29.5026  10
   0  11  -3 55.5453 82.0172   2
   0  11  -2 44.2208 30.0253  20
   0  11  -2 20.0868 31.2059  21
   0  11  -2 25.7123 60.0439   2
   0  11  -1 1838.07 139.098  20
   0  11  -1 2152.32 406.218   2
   0  11   0 2969.53 481.912   2
   0  11   0 2607.23 169.144  20
   0  11   1 6127.27 267.427  20
   0  11   1 6451.63 698.566   2
   0  11   2 1949.41 157.187  20
   0  11   2 1761.83 372.802   2
   0  11   3 12906.3 452.649  13
   0  11   3 12531.2 399.095  20
   0  11   3 10990.6 419.766  19
   0  11   3 9858.56 870.212   2
   0  11   4 8817.29 382.296  13
   0  11   4 8078.62 368.217  19
   0  11   4 8489.68 326.963  20
   0  11   5 4138.90 221.201  20
   0  11   5 4128.56 261.710  13
   0  11   5 4196.35 225.091   5
   0  11   5 4202.85 269.385  19
   0  11   6 161.252 44.9191  20
   0  11   6 216.795 75.7586  19
   0  11   6 109.701 40.0054   5
   0  11   7 784.240 79.0664  20
   0  11   7 941.459 96.1840   5
   0  11   8 495.940 67.0788   5
   0  11   9 45.5790 24.0661   5
   0  12 -17 249.195 49.9391  21
   0  12 -16 57.2294 33.4649  21
   0  12 -15 33.1488 43.1062  21
   0  12 -14 266.443 73.8450  21
   0  12 -13 848.436 129.029  21
   0  12 -12 4923.60 317.216  21
   0  12 -11 4498.63 298.947  21
   0  12 -10 423.528 92.4363  21
   0  12  -9 7626.55 371.543  21
   0  12  -8 3001.90 224.835  21
   0  12  -8 2949.81 172.528  10
   0  12  -7 3148.85 226.956  21
   0  12  -7 2951.43 171.268  10
   0  12  -6 11561.9 427.152  21
   0  12  -6 11718.9 332.608  10
   0  12  -6 10848.1 831.929   2
   0  12  -5 660.374 103.004  21
   0  12  -5 767.483 83.8605  10
   0  12  -5 714.388 219.951   2
   0  12  -4 1552.59 126.965  20
   0  12  -4 1372.10 111.280  10
   0  12  -4 1390.25 148.557  21
   0  12  -4 1503.53 331.633   2
   0  12  -3 42.9108 45.1201  21
   0  12  -3 28.1385 27.2249  20
   0  12  -3-4.01127 16.4273  10
   0  12  -2 2388.60 158.981  20
   0  12  -2 2471.38 148.842  10
   0  12  -1 2061.17 149.491  20
   0  12  -1 2154.85 140.903  10
   0  12  -1 1983.77 410.052   2
   0  12   0 506.730 72.9165  10
   0  12   0 442.850 73.8884  20
   0  12   0 409.208 190.929   2
   0  12   1 28.6198 40.2031  20
   0  12   1 48.4087 26.0477  10
   0  12   2 79.1509 32.9501  10
   0  12   2 65.3681 38.5409  20
   0  12   2 11.5728 55.4867  19
   0  12   3 1993.42 156.208  20
   0  12   3 1924.92 131.015  10
   0  12   3 1893.21 175.894  19
   0  12   4 861.589 99.3753  20
   0  12   4 779.529 98.9971   5
   0  12   4 681.351 71.3933  10
   0  12   4 915.923 125.704  19
   0  12   5 1481.34 124.564   5
   0  12   5 1617.66 160.997  19
   0  12   5 1432.90 116.263  20
   0  12   6 258.195 44.1594  20
   0  12   6 195.142 42.7699   5
   0  12   7 603.428 68.1899   5
   0  12   7 429.880 45.6337  20
   0  13 -17 33.8107 17.3124  21
   0  13 -16 94.4197 32.4051  21
   0  13 -15 2305.97 165.867  21
   0  13 -14 84.7280 43.2602  21
   0  13 -13 179.037 57.2582  21
   0  13 -12 608.679 102.032  21
   0  13 -11 58.0182 44.6953  21
   0  13 -10 153.397 54.1609  21
   0  13  -9 11445.5 441.467  21
   0  13  -8 6388.06 323.966  21
   0  13  -7 14628.8 374.507  10
   0  13  -7 15270.9 494.194  21
   0  13  -6 511.213 87.9654  21
   0  13  -6 536.450 71.9890  10
   0  13  -5 5823.50 230.695  10
   0  13  -5 5886.16 300.664  21
   0  13  -5 5935.28 661.308   2
   0  13  -4 1986.02 175.506  21
   0  13  -4 2124.12 138.841  10
   0  13  -4 2247.52 415.064   2
   0  13  -3 9303.14 310.991  20
   0  13  -3 9191.56 290.674  10
   0  13  -3 10259.9 928.705   2
   0  13  -2 303.550 55.8904  10
   0  13  -2 384.926 68.3339  20
   0  13  -1 826.421 89.9231  10
   0  13  -1 909.020 152.745  20
   0  13   0 161.059 44.6172  20
   0  13   0 318.756 60.9543  10
   0  13   1 574.544 94.8275  19
   0  13   1 584.199 73.0975  10
   0  13   1 674.575 88.3936  20
   0  13   2 472.963 75.9639  20
   0  13   2 466.911 63.9825  10
   0  13   2 442.304 84.9709  19
   0  13   3 3.14287 41.8153  19
   0  13   3-19.0715 25.1548   5
   0  13   3 48.6597 20.4622  10
   0  13   3 48.9153 31.3445  20
   0  13   4 618.836 74.4336   5
   0  13   4 623.209 73.6721  20
   0  13   4 850.615 113.244  19
   0  13   5 525.482 64.3507   5
   0  13   5 510.597 59.1509  20
   0  13   6 24.3670 17.0634  20
   0  14 -16 1109.24 88.2390  21
   0  14 -15-11.0369 22.6327  21
   0  14 -14 1482.90 130.646  21
   0  14 -13 564.722 84.2741  21
   0  14 -12 112.256 45.0862  21
   0  14 -11 476.646 88.0575  21
   0  14 -10 105.718 51.7307  21
   0  14  -9 45.8506 30.8721  21
   0  14  -8 158.518 53.1880  21
   0  14  -7 2753.76 203.711  21
   0  14  -7 2506.14 148.516  10
   0  14  -6 237.305 63.6588  21
   0  14  -6 219.569 45.8262  10
   0  14  -5 6149.80 230.696  10
   0  14  -4 459.477 65.0986  10
   0  14  -3 291.197 51.2034  10
   0  14  -2 24.6381 23.7807  10
   0  14  -2 20.8523 30.3154  20
   0  14  -1 164.738 48.3725  20
   0  14  -1 82.4025 31.6991  10
   0  14   0 663.715 75.7434  10
   0  14   0 639.310 93.4089  19
   0  14   0 767.224 88.9956  20
   0  14   1 141.311 34.9474  10
   0  14   1 67.3765 35.8433  19
   0  14   1 148.998 43.9087  20
   0  14   2 1471.10 107.586   5
   0  14   2 1923.73 157.357  19
   0  14   2 1573.65 100.489  10
   0  14   2 1821.82 125.785  20
   0  14   3 4431.81 175.809   5
   0  14   3 4082.72 138.124  10
   0  14   4 54.8785 39.0240  19
   0  15 -15 408.647 52.2072  21
   0  15 -14 13.8532 14.9737  21
   0  15 -13-17.1964 27.0157  21
   0  15 -12-7.30853 18.0716  21
   0  15 -11-21.8742 24.7623  21
   0  15 -10 718.533 97.5773  21
   0  15  -9 589.390 91.0690  21
   0  15  -8 2567.99 184.933  21
   0  15  -7 659.071 95.0548  21
   0  15  -6 2256.13 134.052  10
   0  15  -5 449.695 61.1958  10
   0  15  -4 372.898 56.5052  10
   0  15  -3 6863.46 234.324  10
   0  15  -2 70.6486 26.0301  10
   0  15  -1 39.6707 21.2127  10
   0  15  -1 15.9145 33.0346  19
   0  15   0 29.6639 31.8436  19
   0  15   0 22.8403 19.0517  10
   0  15   1 81.6698 24.2130  10
   0  15   1 99.0447 45.8611  19
   0  15   2 115.295 22.3126  10
   0  15   2 186.335 49.1217  19
   0  15   3 410.222 60.3865  19
   0  16 -13 75.1670 27.7959  21
   0  16 -12 126.472 37.2106  21
   0  16 -11-2.41767 17.4391  21
   0  16 -10 1432.52 119.427  21
   0  16  -3 706.034 68.3680  10
   0  16  -3 796.014 87.9932  19
   0  16  -2 67.0544 35.4033  19
   0  16  -2 79.7376 26.3959  10
   0  16  -1 335.070 58.7545  19
   0  16   0 318.192 52.5741  19
   0  16   1 16.1924 27.4638  19
   0  17  -4 2629.14 136.348  19
   0  17  -3 423.471 54.8402  19
   1 -17   4-44.1028 45.0079  18
   1 -17   5 166.642 88.2119  18
   1 -17   6 247.567 92.1213  18
   1 -17   7-6.72115 44.5894  18
   1 -17   8 56.6354 37.9256  18
   1 -17   9 1542.46 159.897  18
   1 -17  10 60.1450 38.1255  18
   1 -17  11 313.698 58.5353  18
   1 -16   3 782.999 155.358  18
   1 -16   4 8.45690 60.5730  18
   1 -16   5-64.7172 59.6835  18
   1 -16   6 362.231 109.841  18
   1 -16   7 266.407 86.0642  18
   1 -16   8 152.709 62.8519  18
   1 -16   9 65.1252 37.3262  18
   1 -16  10 12.4634 20.2257  18
   1 -16  10-81.1875 52.1114   4
   1 -16  11 26.3356 29.7971  18
   1 -16  12 410.400 69.3680  18
   1 -15   2-14.8896 44.9885  18
   1 -15   3 63.8877 54.7334  18
   1 -15   4 124.933 67.5046  18
   1 -15   5 282.067 104.178  18
   1 -15   6 127.419 68.6329  18
   1 -15   7 570.997 125.243  18
   1 -15   8-39.7224 36.0477  18
   1 -15   9 808.774 131.896  18
   1 -15  10 644.712 111.362  18
   1 -15  11 278.299 73.2554  18
   1 -15  12 70.3817 42.9410  18
   1 -15  13 170.417 46.5601  18
   1 -14   1 1183.71 209.994  18
   1 -14   2 1627.20 249.428  18
   1 -14   3-15.7611 60.7935  18
   1 -14   4 8023.65 552.407  18
   1 -14   5-6.30515 37.6904  18
   1 -14   6 398.614 113.528  18
   1 -14   7 774.085 142.732  18
   1 -14   8 221.619 73.3488  18
   1 -14   9 67.8371 45.0078  18
   1 -14  10 1279.68 164.336  18
   1 -14  11 1936.21 194.245  18
   1 -14  12 896.809 127.685  18
   1 -14  13 856.608 116.576  18
   1 -13   0 1021.44 187.563  18
   1 -13   3 1536.72 651.850   3
   1 -13   4 4041.76 1018.35   3
   1 -13   5 4032.34 943.915   3
   1 -13   6 13062.9 1599.95   3
   1 -13   8 284.717 87.3512  18
   1 -13   9 25.5583 53.0926  18
   1 -13   9-16.4379 18.2043   9
   1 -13  10 742.454 127.969  18
   1 -13  10 506.722 88.0479   9
   1 -13  11 1970.56 171.613   9
   1 -13  11 2462.53 228.590  18
   1 -13  12 2557.91 224.670  18
   1 -13  13 866.716 123.922  18
   1 -13  16 396.706 60.0383  12
   1 -12  -1 283.209 369.030   3
   1 -12   0 835.586 563.442   3
   1 -12   1 2358.76 869.251   3
   1 -12   2 1738.70 714.980   3
   1 -12   3 342.757 297.005   3
   1 -12   4 12123.1 1645.60   3
   1 -12   5 5906.05 1012.31   3
   1 -12   6 679.395 338.946   3
   1 -12   7 11542.4 1356.93   3
   1 -12   8 10666.2 406.754   9
   1 -12   9 5241.72 285.694   9
   1 -12   9 5782.44 361.858  18
   1 -12  10 3456.79 233.689   9
   1 -12  10 3899.27 295.076  18
   1 -12  11 101.367 50.2821  18
   1 -12  11 106.252 43.7251   9
   1 -12  12 2411.56 194.518   9
   1 -12  12 2679.79 234.517  18
   1 -12  12 2283.02 234.745   6
   1 -12  13 752.094 128.989   6
   1 -12  13 726.691 117.478  18
   1 -12  14 54.3568 41.7802   6
   1 -12  15-3.30331 21.2397   6
   1 -12  16 61.7935 31.5796   6
   1 -12  16 37.9958 26.0831  12
   1 -12  17 507.217 59.9774  12
   1 -11  -3 828.351 559.082   3
   1 -11  -2 139.442 227.044   3
   1 -11  -1 3787.34 1134.69   3
   1 -11   0 2559.10 1004.23   3
   1 -11   4 1000.19 409.760   3
   1 -11   5 8506.80 1141.39   3
   1 -11   6 3967.76 749.481   3
   1 -11   7-8.62350 77.0553   3
   1 -11   7 60.1890 30.1814   9
   1 -11   8 2305.43 180.130   9
   1 -11   9 6242.50 305.972   9
   1 -11   9 6955.10 388.777  18
   1 -11  10 10229.4 506.956   6
   1 -11  10 10497.2 404.029   9
   1 -11  11 1520.62 192.054   6
   1 -11  11 1272.55 144.280   9
   1 -11  11 1464.57 180.778  18
   1 -11  12 22233.1 727.425   6
   1 -11  12 20700.0 661.383  18
   1 -11  13 21.6059 26.3468   6
   1 -11  14 300.757 80.3151   6
   1 -11  15 725.051 114.994   6
   1 -11  16 471.283 84.5868   6
   1 -11  16 537.664 82.8819  12
   1 -11  17 192.459 48.1065   6
   1 -11  17 158.510 36.8649  12
   1 -10  -4 1936.40 808.009   3
   1 -10  -3 836.822 507.482   3
   1 -10  -2 3925.77 1040.64   3
   1 -10   5 886.852 282.589   3
   1 -10   6 74.8100 112.047   3
   1 -10   6 202.497 51.3842   9
   1 -10   7 2893.93 188.081   9
   1 -10   7 4343.34 706.962   3
   1 -10   8 891.978 107.340   9
   1 -10   9 1153.35 156.976   6
   1 -10   9 1086.71 124.221   9
   1 -10   9 1261.44 159.460  18
   1 -10  10 2025.45 206.032  18
   1 -10  10 2146.65 219.201   6
   1 -10  10 1715.82 160.600   9
   1 -10  11 1128.12 161.027   6
   1 -10  11 871.178 118.546   9
   1 -10  11 984.927 146.111  18
   1 -10  12-29.2653 29.4756  18
   1 -10  12 0.19758 34.6501   6
   1 -10  12 26.7600 28.1391   9
   1 -10  13 3895.14 296.200   6
   1 -10  14 1239.48 161.502   6
   1 -10  15 3.63706 18.5367   6
   1 -10  15 24.6548 42.9677  12
   1 -10  16 1212.71 143.601   6
   1 -10  16 1139.32 127.531  12
   1 -10  17 15.3999 17.0083  12
   1 -10  17 14.5434 13.5240   6
   1  -9  -5 11201.8 1947.50   3
   1  -9  -4 5011.81 1133.61   3
   1  -9  -3 96.9228 169.262   3
   1  -9   6 878.785 293.793   3
   1  -9   6 500.621 72.0371   9
   1  -9   7 9669.75 415.931   6
   1  -9   7 7900.22 295.356   9
   1  -9   8 483.745 92.5445   6
   1  -9   8 347.896 65.5003   9
   1  -9   9 417.112 75.5212   9
   1  -9   9 432.429 91.4402   6
   1  -9   9 351.713 77.9993  18
   1  -9  10 1117.45 129.120   9
   1  -9  10 1284.25 158.798   6
   1  -9  10 1057.68 137.357  18
   1  -9  11 489.305 102.973   6
   1  -9  11 461.605 97.9298  18
   1  -9  11 424.312 81.8570   9
   1  -9  11 362.768 92.3810  11
   1  -9  12 3253.94 262.181   6
   1  -9  12 2724.34 215.580   9
   1  -9  12 2490.90 231.664  11
   1  -9  13 179.037 57.5244  11
   1  -9  13 304.921 88.1936   6
   1  -9  14 145.732 60.2393   6
   1  -9  14 137.968 51.8749  11
   1  -9  15 2476.02 226.537   6
   1  -9  15 2416.03 213.455  12
   1  -9  15 2058.91 166.000  11
   1  -9  16 1253.21 152.664   6
   1  -9  16 1454.39 146.712  12
   1  -9  17 87.6333 35.9154  12
   1  -9  17 101.417 41.4912   6
   1  -8  -5 4477.37 1021.59   3
   1  -8  -4-473.289 318.597   3
   1  -8   6 2420.21 185.151   6
   1  -8   6 3180.13 516.504   3
   1  -8   7 7185.56 320.992   6
   1  -8   7 5991.22 248.288   9
   1  -8   8 1705.84 158.757   6
   1  -8   8 1367.02 126.749   9
   1  -8   9 5437.11 293.070   6
   1  -8   9 4512.53 242.854   9
   1  -8   9 5135.97 296.144  18
   1  -8  10 4564.36 282.912   6
   1  -8  10 3763.99 282.924  11
   1  -8  10 3868.16 237.348   9
   1  -8  10 4123.56 272.133  18
   1  -8  11 4970.04 304.217   6
   1  -8  11 4265.71 303.965  11
   1  -8  11 4519.96 268.302   9
   1  -8  12 1899.55 199.845   6
   1  -8  12 1808.78 192.382  11
   1  -8  12 1840.91 179.856   9
   1  -8  13 445.028 89.0581  11
   1  -8  13 559.398 110.008   6
   1  -8  14 3032.26 257.358   6
   1  -8  14 2728.00 209.552  11
   1  -8  15 406.113 72.8399  11
   1  -8  15 575.407 105.656  12
   1  -8  15 416.506 92.5542   6
   1  -8  16 1115.02 144.550   6
   1  -8  16 1269.77 140.480  12
   1  -8  16 988.346 105.494  11
   1  -8  17 68.7174 36.1662  12
   1  -8  17 44.9479 28.4438   6
   1  -8  18 860.105 100.834   6
   1  -7  -6 2100.79 654.541   3
   1  -7  -5 1481.75 496.513   3
   1  -7   6 12072.1 911.227   3
   1  -7   7 3154.84 486.474   3
   1  -7   8 283.908 55.3742   9
   1  -7   9 719.214 116.431  11
   1  -7   9 615.671 95.2891  18
   1  -7   9 636.080 90.4894   9
   1  -7  10 6657.54 325.291   6
   1  -7  10 7002.30 365.013  11
   1  -7  10 6155.32 296.234   9
   1  -7  10 6296.69 317.808  18
   1  -7  11 3923.98 267.249   6
   1  -7  11 4401.99 285.478  11
   1  -7  11 4623.78 273.313   9
   1  -7  12 314.289 76.7457  11
   1  -7  12 433.355 89.5121   6
   1  -7  13 1.59823 21.3559  11
   1  -7  13-0.86691 17.6689   6
   1  -7  14 2440.57 226.274   6
   1  -7  14 2709.17 242.969  12
   1  -7  14 2548.28 196.667  11
   1  -7  15 1213.75 159.373   6
   1  -7  15 1301.01 156.406  12
   1  -7  15 1127.13 125.384  11
   1  -7  16 433.621 86.8330  12
   1  -7  16 378.722 85.9414   6
   1  -7  16 353.969 63.7650  11
   1  -7  17 838.163 114.119   6
   1  -7  17 829.652 103.340  12
   1  -7  17 725.258 82.8011  11
   1  -7  18 339.487 63.8118   6
   1  -6  -6 3524.28 725.484   3
   1  -6  -5 1838.60 498.557   3
   1  -6   5 10535.9 775.978   3
   1  -6   6 4416.17 504.036   3
   1  -6   7 5050.39 575.835   3
   1  -6   9 17045.5 457.101   9
   1  -6   9 19487.5 557.161  11
   1  -6  10 249.411 65.8141  11
   1  -6  10 180.588 54.6608   9
   1  -6  11 489.656 91.0538  11
   1  -6  11 499.717 90.6126   9
   1  -6  12 4990.72 304.893   6
   1  -6  12 5095.43 279.279  11
   1  -6  13 5566.47 327.612   6
   1  -6  13 5683.19 358.370  12
   1  -6  13 5534.71 285.300  11
   1  -6  14 581.900 108.609   6
   1  -6  14 733.630 124.073  12
   1  -6  14 596.381 91.6324  11
   1  -6  15 5.94142 19.7926   6
   1  -6  15 80.2064 43.1997  12
   1  -6  15 46.8689 33.2155  11
   1  -6  16 91.5499 50.1129  12
   1  -6  16 55.6678 34.3123   6
   1  -6  16 53.1085 30.3594  15
   1  -6  16 39.5272 24.5628  11
   1  -6  17 136.590 45.0333   6
   1  -6  17 163.199 42.8544  11
   1  -6  18 186.010 46.7667   6
   1  -5  -6 6769.75 873.917   3
   1  -5  -5 12880.2 1136.29   3
   1  -5   5 34573.4 1286.44   3
   1  -5   6 11611.6 779.963   3
   1  -5   9 650.085 95.2931  11
   1  -5   9 586.748 85.9423   9
   1  -5  10 1452.18 142.898   9
   1  -5  10 1645.99 150.466  11
   1  -5  11 10371.6 373.998  11
   1  -5  12 166.051 49.5008  11
   1  -5  13 812.816 127.247   6
   1  -5  13 998.375 145.608  12
   1  -5  13 817.275 105.285  11
   1  -5  14 73.0660 54.3842  12
   1  -5  14 33.8731 36.5176   6
   1  -5  14 71.7285 30.6877  11
   1  -5  15 2845.59 231.764   6
   1  -5  15 3088.89 236.073  12
   1  -5  15 3305.59 204.805  11
   1  -5  16-1.40164 23.8367   6
   1  -5  16 40.7583 34.1838  12
   1  -5  16-8.87381 22.0498  11
   1  -5  17 1408.65 147.042   6
   1  -5  17 1338.33 116.927  11
   1  -5  18 54.6074 21.8796  11
   1  -4  -7 131.083 82.1216   1
   1  -4  -6 3623.23 546.566   3
   1  -4  -5 7328.72 739.701   3
   1  -4   4 5963.23 479.639   3
   1  -4   5 15992.8 824.291   3
   1  -4   6 126.091 52.4732   3
   1  -4   9 6776.26 285.961   9
   1  -4   9 7772.75 290.462  11
   1  -4  10 1489.85 131.281  11
   1  -4  11 1102.92 113.905  11
   1  -4  12 11895.3 471.662  12
   1  -4  12 12767.4 391.849  11
   1  -4  13 317.194 74.1124   6
   1  -4  13 365.434 85.0533  12
   1  -4  13 364.149 70.1718  11
   1  -4  14 2379.37 211.696   6
   1  -4  14 2298.24 205.135  12
   1  -4  14 2326.22 170.808  11
   1  -4  15 180.563 47.9247  11
   1  -4  15 102.470 50.2054  12
   1  -4  15 193.177 61.3764   6
   1  -4  15 192.049 55.3683  15
   1  -4  16 2684.82 218.536   6
   1  -4  16 2961.23 183.294  11
   1  -4  17 60.5719 40.7934   6
   1  -4  17 17.6007 17.5001  11
   1  -4  18-9.48053 23.1188  13
   1  -4  18 0.12836 10.8428  11
   1  -3  -8 880.916 217.756   1
   1  -3  -7 1577.21 257.235   1
   1  -3  -6 7680.73 706.769   3
   1  -3  -5-13.8781 31.0847   3
   1  -3  -4 9122.06 667.536   3
   1  -3   2 24593.7 863.605   3
   1  -3   3 780.566 159.790   3
   1  -3   4 93.9507 102.256   3
   1  -3   5 1211.20 209.277   3
   1  -3   6 10.1342 26.4271   3
   1  -3   9 400.197 62.6764  11
   1  -3  10 480.411 74.0262  11
   1  -3  11 80.8287 49.6024  12
   1  -3  11 85.3105 29.2244  11
   1  -3  11 31.4510 22.4564   8
   1  -3  12 37944.7 681.232   8
   1  -3  12 38541.8 801.343  12
   1  -3  13 365.073 79.8655   6
   1  -3  13 328.930 82.2740  12
   1  -3  13 377.869 69.2740  11
   1  -3  14 56.5402 46.7811  12
   1  -3  14 26.3815 32.7286   6
   1  -3  14 29.3930 17.9308  11
   1  -3  14-4.81163 27.5109  15
   1  -3  15 24.0552 25.3276  11
   1  -3  15 30.4631 25.7778   6
   1  -3  15-16.1910 37.0331  15
   1  -3  16 72.6318 34.3850  11
   1  -3  16 28.2128 26.0641   6
   1  -3  17 54.1686 29.9557  13
   1  -3  17 77.3066 31.3474   6
   1  -3  17 30.0563 13.6562  11
   1  -3  18 9.61125 14.0203  13
   1  -3  18 602.246 61.1040  11
   1  -2  -9 221.874 112.896   1
   1  -2  -8 4.45029 21.7509   1
   1  -2  -7 10764.2 626.372   1
   1  -2  -6 1708.53 289.370   3
   1  -2  -5 17253.1 851.513   3
   1  -2  -4 10779.3 625.713   3
   1  -2  -3 9380.54 548.809   3
   1  -2  -2 1989.90 238.277   3
   1  -2  -1 1873.89 220.874   3
   1  -2   0 3396.81 290.757   3
   1  -2   1 366.384 98.3249   3
   1  -2   2 2820.02 279.851   3
   1  -2   3 2005.15 252.948   3
   1  -2   4 202.602 101.796   3
   1  -2   5 78.6885 42.8473   3
   1  -2   8 120.776 28.7457   7
   1  -2   9 4775.32 251.434  12
   1  -2   9 5146.52 208.830  11
   1  -2  10 4949.66 262.765  12
   1  -2  10 5256.64 219.475  11
   1  -2  10 5021.21 225.600   8
   1  -2  11 12548.3 432.489  12
   1  -2  11 12504.8 382.883   8
   1  -2  12 2085.40 184.990  12
   1  -2  12 2048.39 162.025   8
   1  -2  12 2154.58 151.952  11
   1  -2  13 6477.42 329.190   6
   1  -2  13 5552.95 306.260  12
   1  -2  13 6129.78 264.456  11
   1  -2  13 5759.60 297.299  15
   1  -2  14 197.870 54.1810  11
   1  -2  14 186.592 60.4617   6
   1  -2  14 142.784 48.9138  15
   1  -2  15 2498.07 207.707   6
   1  -2  15 2397.50 165.386  11
   1  -2  15 2203.03 169.968  15
   1  -2  16 242.056 60.6871   6
   1  -2  16 353.839 61.2486  11
   1  -2  17 2.63675 13.7318  11
   1  -2  17-2.51998 21.4184  13
   1  -1 -10 103.294 78.6368   1
   1  -1  -9 237.419 106.042   1
   1  -1  -8 1213.76 220.221   1
   1  -1  -7 12136.3 617.569   1
   1  -1  -6 9366.62 476.561   1
   1  -1  -6 7940.89 549.622   3
   1  -1  -5 1302.68 208.041   3
   1  -1  -4 8452.62 498.274   3
   1  -1  -3 8591.85 474.888   3
   1  -1  -2 9386.68 470.862   3
   1  -1  -1 29217.9 821.058   3
   1  -1   0 442.902 104.403   3
   1  -1   1 5881.14 397.072   3
   1  -1   2 1745.70 229.538   3
   1  -1   3 659.653 132.074   3
   1  -1   4 11737.4 476.003   3
   1  -1   5 64907.9 1140.37   2
   1  -1   6 103.827 36.0001   2
   1  -1   7 891.353 107.393   5
   1  -1   8 1006.22 82.7671   7
   1  -1   8 1413.00 147.642   5
   1  -1   9 167.506 63.9887   5
   1  -1   9 187.790 39.9377  11
   1  -1   9 130.501 45.3124  12
   1  -1  10 1336.08 132.833  12
   1  -1  10 1492.88 114.696  11
   1  -1  10 1262.63 117.564   8
   1  -1  11 4863.76 269.560  12
   1  -1  11 5513.29 229.248  11
   1  -1  12 2979.01 218.262  12
   1  -1  12 3098.13 179.726  11
   1  -1  12 2884.58 204.088  15
   1  -1  13 31367.7 668.255  15
   1  -1  13 31305.0 587.016  11
   1  -1  14 457.127 87.2669   6
   1  -1  14 434.106 74.0788  11
   1  -1  14 363.955 70.0371  15
   1  -1  15 114.837 38.4300  11
   1  -1  15 97.4656 34.7213   6
   1  -1  16 233.394 59.1545  13
   1  -1  16 205.671 52.0670  23
   1  -1  16 182.066 43.1974  11
   1  -1  17 412.260 67.0493  13
   1  -1  17 351.077 50.1034  11
   1   0 -11 121.639 93.4878   1
   1   0 -10 75.5814 68.0765   1
   1   0  -9 17391.9 880.661   1
   1   0  -8 5964.58 465.006   1
   1   0  -7 6342.16 432.957   1
   1   0  -6 6161.82 376.352   1
   1   0  -6 1879.78 222.320   3
   1   0  -5 538.359 134.791   3
   1   0  -5 977.792 135.055   1
   1   0  -4 6304.00 426.834   3
   1   0  -3 317.710 111.763   3
   1   0  -2-8.71035 35.4867   3
   1   0  -1 2596.92 280.144   3
   1   0   0 1453.58 210.266   3
   1   0   1 9386.13 517.650   3
   1   0   2 11707.0 531.962   3
   1   0   3 17871.7 637.260   3
   1   0   4 207.660 76.3994   2
   1   0   5 45097.8 819.050   2
   1   0   6 39942.7 611.496   2
   1   0   7 9539.80 284.139   5
   1   0   8 14612.8 314.970   7
   1   0   8 19245.9 433.051   5
   1   0   9 817.643 102.590  12
   1   0   9 934.579 85.1140  11
   1   0   9 865.888 92.5569   8
   1   0  10 1673.44 151.304  12
   1   0  10 1969.14 129.239  11
   1   0  10 1693.06 145.905  15
   1   0  11 3370.86 225.641  12
   1   0  11 3641.16 183.744  11
   1   0  11 3414.82 213.549  15
   1   0  12 1575.00 127.201  11
   1   0  12 1456.83 142.752  15
   1   0  13 4173.01 253.726   6
   1   0  13 3722.68 201.292  11
   1   0  13 3449.01 218.466  15
   1   0  14 824.082 113.493   6
   1   0  14 819.316 95.0478  11
   1   0  14 814.284 103.830  15
   1   0  15 3294.40 228.714  23
   1   0  15 3304.67 223.147  13
   1   0  15 3269.22 178.017  11
   1   0  16 907.058 107.645  13
   1   0  16 810.547 81.2830  11
   1   0  16 781.832 97.5555  23
   1   0  17 967.225 90.8531  13
   1   1 -12 1421.54 336.221   1
   1   1 -11-77.3007 74.6876   1
   1   1 -10 315.130 135.273   1
   1   1  -9 424.950 136.856   1
   1   1  -8 1066.68 198.496   1
   1   1  -7 5328.54 390.276   1
   1   1  -6 2318.74 236.899   1
   1   1  -6 804.076 107.866   3
   1   1  -5 521.044 112.070   3
   1   1  -5 1138.23 152.738   1
   1   1  -4 100.878 50.5725   3
   1   1  -4 142.489 54.8102   1
   1   1  -3 119.714 85.8313   3
   1   1  -3 136.497 46.1621   1
   1   1  -2 381.850 113.607   3
   1   1  -2 522.477 77.0920   1
   1   1  -1 1701.32 230.920   3
   1   1   0 2007.28 247.682   3
   1   1   1 1501.47 207.973   3
   1   1   2 652.320 149.130   2
   1   1   3 99.1061 52.5704   2
   1   1   4 857.084 124.210   2
   1   1   5 7574.86 328.033   2
   1   1   6 21520.7 513.097   2
   1   1   7 1483.37 91.5565   7
   1   1   7 1762.78 116.953   5
   1   1   8 1044.73 85.0665   7
   1   1   8 971.431 106.952  12
   1   1   8 1289.73 109.317   5
   1   1   9 399.874 73.8248  12
   1   1   9 485.576 60.5817  11
   1   1   9 431.653 76.5188  15
   1   1  10 304.568 52.1693  11
   1   1  10 419.291 81.0091   5
   1   1  10 287.235 64.4766  15
   1   1  11 834.145 132.204   5
   1   1  11 581.480 73.8514  11
   1   1  11 636.536 94.5229  15
   1   1  12 10.7383 12.3330  11
   1   1  12 43.6998 35.5473  15
   1   1  13 658.866 103.712  13
   1   1  13 670.994 82.9328  11
   1   1  14 7945.46 354.313  13
   1   1  14 8645.62 290.665  11
   1   1  14 8694.88 399.152  23
   1   1  15 318.494 72.2001  13
   1   1  15 233.960 64.4400  23
   1   1  15 146.372 35.1183  11
   1   1  16 4107.34 159.249  11
   1   1  16 3922.50 209.660  23
   1   2 -13 13881.7 1137.39   1
   1   2 -12 564.411 205.741   1
   1   2 -11-144.825 96.4476   1
   1   2 -10 35.2873 40.6682   1
   1   2  -9 223.688 93.5421   1
   1   2  -8 31327.9 1065.72   1
   1   2  -7 52666.9 1285.19   1
   1   2  -6 2430.54 257.880   1
   1   2  -5 187.516 67.0530   1
   1   2  -5 119.704 31.0913   2
   1   2  -4 2223.05 217.740   1
   1   2  -4 1738.96 159.886   2
   1   2  -3 32483.3 761.521   1
   1   2  -3 25405.1 738.826   2
   1   2  -2 13283.6 427.703   1
   1   2  -2 10631.9 531.647   2
   1   2  -1 4988.58 211.089   1
   1   2  -1 4666.37 370.975   2
   1   2   0 7352.50 218.233   1
   1   2   0 6319.82 422.357   2
   1   2   1 5332.73 369.450   2
   1   2   2 12520.6 523.192   2
   1   2   3 31373.4 777.422   2
   1   2   4 240.417 70.6581   2
   1   2   5 171.106 56.4153   2
   1   2   6 525.890 65.5071   5
   1   2   6 689.915 107.415   2
   1   2   7 17649.0 325.452   7
   1   2   7 21067.9 409.808   5
   1   2   8 1615.83 106.598   7
   1   2   8 1981.89 137.796   5
   1   2   8 1882.37 148.209  15
   1   2   9 1205.10 96.6028  11
   1   2   9 1429.43 126.338   5
   1   2   9 1195.08 124.278  15
   1   2  10 1629.89 117.590  11
   1   2  10 1727.74 151.237  15
   1   2  11 408.154 60.8609  11
   1   2  11 489.976 83.8695  15
   1   2  12 107.347 47.1264  13
   1   2  12 92.2784 32.7349  11
   1   2  13 1375.53 149.721  13
   1   2  13 1416.95 168.133  23
   1   2  13 1390.47 115.150  11
   1   2  14 175.815 53.5938  13
   1   2  14 184.884 38.9457  11
   1   2  14 208.121 62.5957  23
   1   2  15 1326.11 140.014  23
   1   2  15 1304.71 125.791  13
   1   2  16 832.283 86.2510  13
   1   2  16 549.138 73.1844  23
   1   3 -13 28285.8 1572.27   1
   1   3 -12 46.1220 65.7785   1
   1   3 -11 4212.55 517.115   1
   1   3 -10 57.6588 79.0733   1
   1   3  -9 3837.98 421.983   1
   1   3  -8 110.938 71.7466   1
   1   3  -7 18300.9 815.995   1
   1   3  -6 3470.36 338.515   1
   1   3  -6 4026.15 161.035   2
   1   3  -5 45341.2 1158.58   1
   1   3  -5 46219.4 644.129   2
   1   3  -4 5586.23 377.873   1
   1   3  -4 4947.66 252.540   2
   1   3  -3 13163.0 512.100   1
   1   3  -3 11992.9 449.801   2
   1   3  -2 915.777 118.855   1
   1   3  -2 942.408 146.097   2
   1   3  -1 5228.30 350.160   2
   1   3  -1 5239.49 259.637   1
   1   3   0 1746.32 205.639   2
   1   3   1 32143.7 844.239   2
   1   3   2 207.506 69.5402   2
   1   3   3 1208.47 152.103   2
   1   3   4 13190.9 502.043   2
   1   3   5 2050.53 121.322   5
   1   3   5 2347.47 216.034   2
   1   3   6 4415.40 186.923   5
   1   3   6 5142.19 330.461   2
   1   3   7 19094.5 476.520  15
   1   3   7 19176.6 411.377   5
   1   3   8 60.9931 33.5585   5
   1   3   8-17.7018 18.0150  16
   1   3   8 42.2894 36.6381  15
   1   3   9 3750.93 168.485  11
   1   3   9 4098.38 222.303   5
   1   3   9 3852.82 229.432  15
   1   3  10 125.328 43.3300  13
   1   3  10 119.993 31.7394  11
   1   3  10 162.064 52.4642   5
   1   3  11 1264.16 161.233  23
   1   3  11 1333.00 151.327  13
   1   3  11 1177.80 101.895  11
   1   3  11 1465.20 157.718   5
   1   3  12 5520.76 306.048  13
   1   3  12 6152.07 356.111  23
   1   3  12 6082.55 233.938  11
   1   3  13 850.232 113.173  13
   1   3  13 956.493 137.265  23
   1   3  14 438.139 77.8863  13
   1   3  14 544.990 97.9091  23
   1   3  15 773.924 89.6958  13
   1   3  15 686.141 93.6288  23
   1   4 -14 3644.62 571.601   1
   1   4 -13 25394.4 1464.72   1
   1   4 -12 2745.11 456.231   1
   1   4 -11 92.2865 82.5163   1
   1   4 -10-19.3253 41.8786   1
   1   4  -9 2605.72 373.426   1
   1   4  -8 3194.77 391.455   1
   1   4  -7 33.7614 36.8620   1
   1   4  -6 10708.1 654.690   1
   1   4  -6 10887.9 337.202   2
   1   4  -5 1195.44 204.435   1
   1   4  -5 999.366 107.809   2
   1   4  -4 2790.08 199.513   2
   1   4  -4 2768.19 286.237   1
   1   4  -3 1971.23 179.249   2
   1   4  -3 1497.11 189.233   1
   1   4  -2 1684.41 183.148   2
   1   4  -2 1252.10 154.769   1
   1   4  -1 495.908 105.751   2
   1   4  -1 353.478 82.5521   1
   1   4   0 2615.73 242.878   2
   1   4   1 811.962 135.336   2
   1   4   2 7755.84 410.204   2
   1   4   3 11293.5 497.263   2
   1   4   4 128.634 63.8861   2
   1   4   5 4817.21 193.882   5
   1   4   5 5720.01 375.846   2
   1   4   6 21.9274 29.8458   2
   1   4   6 37.2467 30.4262  13
   1   4   6 32.7671 28.3181   5
   1   4   6-15.3409 20.5109  15
   1   4   7 1236.00 138.833  13
   1   4   7 1232.72 111.530   5
   1   4   7 1197.97 130.774  19
   1   4   7 1154.33 111.491  16
   1   4   8 3870.46 251.111  13
   1   4   8 3680.54 199.335   5
   1   4   8 3490.70 191.272  16
   1   4   9 2146.48 193.215  13
   1   4   9 2033.34 192.335  23
   1   4   9 2161.57 168.621   5
   1   4  10 7545.88 368.100  13
   1   4  10 7587.53 392.166  23
   1   4  11-23.9587 53.8959  13
   1   4  11-5.12759 41.5771  23
   1   4  11 66.5538 67.1705   5
   1   4  12 5996.15 310.193  13
   1   4  12 6560.34 365.770  23
   1   4  13 13.9737 33.9058  13
   1   4  13 54.7879 40.6379  23
   1   4  14 5.45909 35.3117  13
   1   4  14 3.76091 26.0274  23
   1   4  15 190.955 39.1403  13
   1   5 -14 8719.19 876.627   1
   1   5 -13 2051.47 413.718   1
   1   5 -12 11598.0 940.160   1
   1   5 -11 1878.76 371.303   1
   1   5 -10 72.3945 77.5359   1
   1   5  -9 377.688 150.100   1
   1   5  -8 350.882 146.509   1
   1   5  -7 1875.59 168.599   2
   1   5  -7 1842.86 304.334   1
   1   5  -6 1723.06 159.100   2
   1   5  -6 1742.79 282.111   1
   1   5  -5 34.9323 25.1034   2
   1   5  -5 62.6576 47.0337   1
   1   5  -4 77.2650 47.2395   1
   1   5  -4 77.6020 39.4273   2
   1   5  -3 8.79819 15.8522   2
   1   5  -3-9.98238 29.6456   1
   1   5  -2 38633.9 970.500   1
   1   5  -2 45160.4 978.746   2
   1   5  -1 249.227 79.6535   2
   1   5   0 19435.5 678.392   2
   1   5   1 1105.45 165.614   2
   1   5   2 16779.8 653.124   2
   1   5   3 4510.50 345.284   2
   1   5   4 76.8096 49.0221   2
   1   5   5 70.2132 61.5218   2
   1   5   5 48.8435 33.7938  13
   1   5   5-6.07324 29.2418  23
   1   5   5 10.9236 18.5644   5
   1   5   6 12438.9 431.279  13
   1   5   6 11522.7 337.253   5
   1   5   6 11370.7 386.600  19
   1   5   6 12845.8 677.193   2
   1   5   6 11470.4 408.085  23
   1   5   6 11877.8 356.100  16
   1   5   7 1795.41 178.106  13
   1   5   7 1591.67 161.413  23
   1   5   7 1913.84 146.529   5
   1   5   7 1647.93 162.890  19
   1   5   7 1745.04 139.780  16
   1   5   8 15761.4 529.468  13
   1   5   8 14273.6 505.613  23
   1   5   8 15014.6 416.391   5
   1   5   8 14213.7 391.778  16
   1   5   9 5772.31 327.366  13
   1   5   9 4886.89 309.573  23
   1   5   9 5543.26 268.118   5
   1   5  10 501.256 100.162  13
   1   5  10 584.537 113.725  23
   1   5  10 666.908 98.8768   5
   1   5  11 631.156 104.139  13
   1   5  11 625.183 120.503  23
   1   5  11 939.849 127.713   5
   1   5  12 313.583 71.0696  13
   1   5  12 238.191 68.5930  23
   1   5  13 56.0641 37.5350  13
   1   5  13 43.6758 41.2160  23
   1   5  14 1460.38 112.344  13
   1   6 -14 9266.01 901.082   1
   1   6 -13 3888.18 565.809   1
   1   6 -12 5408.01 649.249   1
   1   6 -11 10.5479 67.3712   1
   1   6 -10 1466.98 326.340   1
   1   6  -9 13066.8 948.718   1
   1   6  -8 263.864 134.511   1
   1   6  -7 24717.0 702.399   2
   1   6  -7 23606.9 1160.29   1
   1   6  -6 292.911 125.856   1
   1   6  -6 302.175 75.2332   2
   1   6  -5 28.0387 55.7947   1
   1   6  -5 56.4828 34.1581   2
   1   6  -4 18677.3 621.390   2
   1   6  -4 16504.8 741.568   1
   1   6  -3 646.413 124.475   2
   1   6  -3 544.497 127.771   1
   1   6  -2 154.075 71.0024   2
   1   6  -1 8988.43 482.482   2
   1   6   0 2540.45 264.077   2
   1   6   1 34.9121 38.6810   2
   1   6   2 3312.07 313.711   2
   1   6   3 604.017 140.074   2
   1   6   4 668.327 100.423  23
   1   6   4 702.443 95.8119  13
   1   6   4 614.373 87.2153  19
   1   6   4 807.973 92.3377  16
   1   6   4 739.501 162.345   2
   1   6   5 749.243 169.200   2
   1   6   5 653.290 101.353  13
   1   6   5 621.689 101.254  23
   1   6   5 615.017 80.5301   5
   1   6   5 624.963 95.1742  19
   1   6   5 704.533 89.0409  16
   1   6   6-21.9752 42.9237  13
   1   6   6 37.3033 33.3364   5
   1   6   6-1.45474 26.9076  23
   1   6   6 8.97256 22.4744  16
   1   6   6 63.7545 61.6541  19
   1   6   7 224.815 68.8940  13
   1   6   7 317.152 83.2290  23
   1   6   7 388.613 96.6936  19
   1   6   7 247.473 60.1555   5
   1   6   7 262.075 57.5497  16
   1   6   8-4.62545 46.2167  13
   1   6   8-2.91886 30.8535  23
   1   6   8 75.5373 46.2039   5
   1   6   8 34.0762 21.7952  16
   1   6   9 1299.47 159.513  13
   1   6   9 1248.23 132.971   5
   1   6   9 1164.80 156.973  23
   1   6  10 32.5781 29.7706  13
   1   6  10 40.8157 56.6344  23
   1   6  10-25.1718 31.7285   5
   1   6  11 1112.14 130.663  13
   1   6  11 1306.87 161.000  23
   1   6  12 1006.32 116.368  13
   1   6  12 1307.21 153.428  23
   1   6  13 43.6759 28.1763  13
   1   7 -14 181.093 124.887   1
   1   7 -13 730.818 249.141   1
   1   7 -12 177.501 120.836   1
   1   7 -11 2571.92 459.264   1
   1   7 -10 2622.72 455.152   1
   1   7  -9 5406.22 633.741   1
   1   7  -8 9352.14 798.120   1
   1   7  -7 24001.6 789.146   2
   1   7  -7 24533.6 1200.04   1
   1   7  -6 841.781 145.208   2
   1   7  -6 910.179 214.118   1
   1   7  -5 5309.38 356.838   2
   1   7  -5 4228.64 423.909   1
   1   7  -4 14504.0 738.249   1
   1   7  -4 18179.0 676.975   2
   1   7  -3 4900.91 361.326   2
   1   7  -2 6850.17 450.840   2
   1   7  -1 30825.4 980.093   2
   1   7   0 11159.7 606.428   2
   1   7   1 1556.07 231.556   2
   1   7   2 5925.11 257.800  13
   1   7   2 6331.50 485.369   2
   1   7   2 6254.74 303.667  23
   1   7   3 21.1345 55.3675   2
   1   7   3-23.0447 26.4990  13
   1   7   3-2.42054 28.9016  23
   1   7   3-5.23312 28.3418  19
   1   7   3 23.2974 26.1576  16
   1   7   4 6882.22 316.357  13
   1   7   4 6794.44 331.733  23
   1   7   4 6123.74 280.964  19
   1   7   4 7040.41 551.474   2
   1   7   4 7353.42 290.366  16
   1   7   5 254.199 110.469   2
   1   7   5 411.552 84.8333  13
   1   7   5 385.758 98.7192  23
   1   7   5 204.378 70.9923  19
   1   7   5 242.378 57.8138   5
   1   7   5 350.711 68.3640  16
   1   7   6 5193.63 306.277  13
   1   7   6 4788.92 240.140   5
   1   7   6 4979.16 285.299  19
   1   7   6 5448.68 338.763  23
   1   7   6 5363.78 255.138  16
   1   7   7 5484.73 329.211  23
   1   7   7 6428.03 351.039  13
   1   7   7 5820.01 316.651  19
   1   7   7 5895.57 271.609   5
   1   7   8 81.6728 57.0601  13
   1   7   8 26.0163 47.4615  23
   1   7   8 62.8777 42.3871   5
   1   7   9 9273.38 407.866  13
   1   7   9 10130.0 354.791   5
   1   7   9 8760.29 428.734  23
   1   7  10 2952.03 217.984  13
   1   7  10 3060.34 249.279  23
   1   7  11 227.359 58.3875  13
   1   7  11 372.084 86.5444   5
   1   7  11 301.512 78.8028  23
   1   7  12 1091.42 104.678  13
   1   7  13 35.4202 22.9258  13
   1   8 -13 9332.28 905.787   1
   1   8 -12 3076.39 526.278   1
   1   8 -11 8257.31 861.466   1
   1   8 -10 2796.42 495.051   1
   1   8  -9 6471.91 725.357   1
   1   8  -8 6839.65 709.911   1
   1   8  -7 5117.08 395.636   2
   1   8  -7 4652.54 536.798   1
   1   8  -6 1386.78 271.755   1
   1   8  -6 1325.14 194.117   2
   1   8  -5 2716.09 287.264   2
   1   8  -5 2341.78 325.814   1
   1   8  -4 39.3841 47.3055   2
   1   8  -3 681.067 149.785   2
   1   8  -2 516.070 136.272   2
   1   8  -1 22527.6 936.536   2
   1   8   0 7851.42 287.283  13
   1   8   0 8899.73 604.945   2
   1   8   1 7247.75 286.817  13
   1   8   1 8878.50 613.977   2
   1   8   2 7402.70 305.569  13
   1   8   2 9012.35 637.451   2
   1   8   3 27.6527 63.7835   2
   1   8   3-17.8556 38.0521  13
   1   8   3-66.0889 54.8578  19
   1   8   3 18.4971 24.8891  23
   1   8   4 5964.68 309.665  13
   1   8   4 5494.18 530.512   2
   1   8   4 5870.62 326.202  23
   1   8   4 5160.64 272.231  19
   1   8   5 815.177 216.568   2
   1   8   5 777.176 119.573  13
   1   8   5 706.722 120.105  23
   1   8   5 681.338 91.8331   5
   1   8   5 723.848 116.808  19
   1   8   6 3979.36 274.671  13
   1   8   6 3427.65 263.952  23
   1   8   6 3902.85 255.702  19
   1   8   6 3645.69 211.614   5
   1   8   7 1390.89 163.138  13
   1   8   7 1437.80 133.915   5
   1   8   7 1435.16 163.488  19
   1   8   7 1247.10 170.762  23
   1   8   8 54.6019 43.2953  13
   1   8   8 6.33593 31.7137  23
   1   8   8 34.7494 27.9565   5
   1   8   9-0.55999 34.4037  13
   1   8   9 63.9579 50.1032  23
   1   8   9 54.4810 34.2466   5
   1   8  10 129.524 48.8321  13
   1   8  10 83.9602 30.1566  20
   1   8  10 153.290 55.0114   5
   1   8  11 138.340 40.0333  13
   1   8  12 38.1258 23.9388  13
   1   9 -19 53.9172 26.7351  21
   1   9 -13 349.853 184.162   1
   1   9 -12 2576.00 495.578   1
   1   9 -11 18111.7 1321.50   1
   1   9 -10 2338.67 461.089   1
   1   9  -9 3037.29 170.534  10
   1   9  -9 3517.44 550.869   1
   1   9  -8 20.7726 14.8970  10
   1   9  -8-47.4537 67.9974   1
   1   9  -7 1302.57 141.376  21
   1   9  -7 1298.10 106.475  10
   1   9  -7 1057.77 195.051   2
   1   9  -7 1216.36 277.890   1
   1   9  -6 20891.6 451.115  20
   1   9  -6 20773.4 406.141  10
   1   9  -5 5890.15 275.346  21
   1   9  -5 6597.87 249.926  20
   1   9  -5 5902.60 471.776   2
   1   9  -4 4960.94 244.563  21
   1   9  -4 5418.97 223.665  20
   1   9  -4 5192.72 449.797   2
   1   9  -3 6332.37 268.618  21
   1   9  -3 7578.81 564.628   2
   1   9  -3 7433.71 258.766  20
   1   9  -2 105.745 72.7111   2
   1   9  -2 85.8755 33.8136  21
   1   9  -2 74.1742 32.4329  20
   1   9  -1 530.687 158.366   2
   1   9  -1 421.157 70.9578  13
   1   9  -1 345.636 57.3262  20
   1   9   0 95.5112 74.0788   2
   1   9   0 35.4529 26.2701  13
   1   9   0 10.5204 20.7697  20
   1   9   1 1477.61 138.376  13
   1   9   1 1448.45 277.616   2
   1   9   2 1037.50 237.135   2
   1   9   2 887.956 112.037  13
   1   9   3-0.50637 25.9185   2
   1   9   3 64.6300 42.6109  13
   1   9   3 58.4978 40.3431  19
   1   9   4 1530.01 301.385   2
   1   9   4 1413.34 159.261  13
   1   9   4 1314.40 125.562   5
   1   9   4 1404.34 150.508  19
   1   9   5 8614.32 396.508  13
   1   9   5 8785.38 323.500   5
   1   9   5 7939.46 360.307  19
   1   9   6 7814.37 379.004  13
   1   9   6 7411.48 302.011   5
   1   9   6 7261.00 346.785  19
   1   9   7 1008.51 134.423  13
   1   9   7 913.120 106.837   5
   1   9   8 3064.40 221.111  13
   1   9   8 2511.38 164.079  20
   1   9   8 3057.89 187.958   5
   1   9   9 849.752 106.610  13
   1   9   9 767.420 81.2452  20
   1   9  10 1206.86 110.897  13
   1   9  10 942.761 75.9003  20
   1   9  11 20.5727 18.7069  13
   1  10 -18 3082.02 180.536  21
   1  10  -9 4462.67 284.537  21
   1  10  -9 4281.22 205.213  10
   1  10  -8 2015.90 184.627  21
   1  10  -8 2023.78 138.031  10
   1  10  -7 2144.66 180.857  21
   1  10  -7 1769.58 283.670   2
   1  10  -7 2114.05 137.768  10
   1  10  -6 2804.62 201.544  21
   1  10  -6 2888.96 174.197  20
   1  10  -6 2785.05 351.997   2
   1  10  -6 2721.57 151.333  10
   1  10  -5 194.753 97.5682   2
   1  10  -5 244.444 59.9126  21
   1  10  -5 271.264 51.3363  20
   1  10  -4 1996.03 160.869  21
   1  10  -4 1967.43 139.793  20
   1  10  -4 2068.22 316.045   2
   1  10  -3 1525.21 138.867  21
   1  10  -3 1872.52 133.723  20
   1  10  -3 1793.60 312.217   2
   1  10  -2 47.9150 50.4978   2
   1  10  -2 120.128 48.7533  21
   1  10  -2 75.0629 26.3234  20
   1  10  -1 4684.10 525.727   2
   1  10  -1 3746.33 197.129  20
   1  10   0 4516.29 243.752  13
   1  10   0 4886.69 549.344   2
   1  10   0 4113.12 211.022  20
   1  10   1 288.971 132.978   2
   1  10   1 418.390 78.4662  13
   1  10   1 302.213 57.2631  20
   1  10   2 57.7765 46.4333  13
   1  10   2-14.0968 35.0452  20
   1  10   2-65.8396 58.9066  19
   1  10   3 1179.24 144.247  13
   1  10   3 937.639 116.012  20
   1  10   3 951.755 121.204  19
   1  10   3 932.945 246.948   2
   1  10   4 89.3694 46.2493  13
   1  10   4 97.1065 39.0647  20
   1  10   4 129.447 60.5028  19
   1  10   4 120.072 38.2669   5
   1  10   4 35.2939 61.1708   2
   1  10   5 32150.6 749.271  13
   1  10   5 31087.8 597.600   5
   1  10   5 29344.8 643.507  20
   1  10   5 29975.6 697.969  19
   1  10   6 51.5383 48.4518  13
   1  10   6-18.4108 28.0567  20
   1  10   6 106.217 61.2271  19
   1  10   6-0.58300 24.2486   5
   1  10   7 10277.7 398.604  13
   1  10   7 9335.49 317.384  20
   1  10   7 10213.6 323.760   5
   1  10   8 513.179 84.9531  13
   1  10   8 421.415 59.9731  20
   1  10   8 626.390 79.9247   5
   1  10   9 581.723 79.6321  13
   1  10   9 533.338 57.0857  20
   1  11 -18 555.250 69.2176  21
   1  11 -17 208.626 49.9574  21
   1  11 -16 195.896 59.6011  21
   1  11 -15 809.936 123.470  21
   1  11 -14 5248.16 315.336  21
   1  11 -13 373.975 100.889  21
   1  11 -12 78.9276 63.3407  21
   1  11 -11 1298.71 159.960  21
   1  11 -10 364.055 90.6949  21
   1  11  -9 2221.17 197.331  21
   1  11  -9 2175.11 147.183  10
   1  11  -8 30.7332 34.1479  21
   1  11  -8-4.09919 17.5478  10
   1  11  -7 1422.47 148.956  21
   1  11  -7 1382.06 268.631   2
   1  11  -7 1521.70 118.732  10
   1  11  -6 2056.77 147.242  20
   1  11  -6 1937.74 172.069  21
   1  11  -6 2044.84 327.771   2
   1  11  -6 2029.02 134.368  10
   1  11  -5 1203.48 259.924   2
   1  11  -5 1216.64 134.838  21
   1  11  -5 1430.57 120.926  20
   1  11  -5 1254.06 102.088  10
   1  11  -4 1511.80 301.371   2
   1  11  -4 1313.51 135.921  21
   1  11  -4 1392.24 122.045  20
   1  11  -3 311.123 133.305   2
   1  11  -3 138.641 46.7604  21
   1  11  -3 209.892 48.8887  20
   1  11  -2 217.204 124.560   2
   1  11  -2 218.416 52.3244  20
   1  11  -1 127.725 100.950   2
   1  11  -1 115.648 41.2794  20
   1  11   0 5321.38 617.654   2
   1  11   0 4454.02 229.195  20
   1  11   1 513.278 191.941   2
   1  11   1 507.659 93.3934  13
   1  11   1 445.348 75.7198  20
   1  11   2 236.884 67.3010  13
   1  11   2 170.088 53.8158  20
   1  11   2 105.543 37.1355  19
   1  11   2 167.346 112.512   2
   1  11   3 1959.41 182.814  13
   1  11   3 1790.00 167.590  19
   1  11   3 1798.55 159.821  20
   1  11   3 1729.12 141.167   5
   1  11   4 15172.6 504.214  13
   1  11   4 14122.4 393.864   5
   1  11   4 14472.9 437.440  20
   1  11   4 14114.8 467.441  19
   1  11   5 245.164 75.0629  13
   1  11   5 255.538 60.9402  20
   1  11   5 244.576 77.1542  19
   1  11   5 199.188 46.9265   5
   1  11   6 13.7195 20.8314   5
   1  11   6-5.59496 19.7075  20
   1  11   7 317.735 67.0853  13
   1  11   7 218.952 47.1645  20
   1  11   7 238.605 47.7059   5
   1  11   8 1296.61 111.342   5
   1  11   8 840.510 68.8535  20
   1  12 -17 474.039 66.1994  21
   1  12 -16 35.6092 31.6092  21
   1  12 -15 1424.34 143.852  21
   1  12 -14 309.323 73.3683  21
   1  12 -13 6248.55 327.425  21
   1  12 -12 887.859 128.256  21
   1  12 -11 1345.27 155.509  21
   1  12 -10 2464.32 206.457  21
   1  12  -9 606.692 101.023  21
   1  12  -9 520.868 71.5643  10
   1  12  -8 76.6856 41.5288  21
   1  12  -8-8.63717 19.5556  10
   1  12  -7 1633.77 162.437  21
   1  12  -7 1576.62 120.862  10
   1  12  -7 1376.98 268.470   2
   1  12  -6 1342.75 144.692  21
   1  12  -6 1335.83 110.645  10
   1  12  -6 1367.70 294.392   2
   1  12  -5 143.844 51.2212  21
   1  12  -5 196.040 48.0240  20
   1  12  -5 163.494 39.8157  10
   1  12  -5 170.476 110.548   2
   1  12  -4 644.533 101.226  21
   1  12  -4 682.049 85.6915  20
   1  12  -4 666.819 78.1845  10
   1  12  -4 843.868 243.071   2
   1  12  -3 613.849 215.487   2
   1  12  -3 394.781 66.2817  20
   1  12  -2 496.220 75.2711  20
   1  12  -2 362.549 185.536   2
   1  12  -1 118.322 38.7853  20
   1  12  -1 78.4967 87.5784   2
   1  12   0 2152.19 162.989  20
   1  12   0 2121.27 405.174   2
   1  12   1 27.3468 22.7772  20
   1  12   1-40.9223 53.9014  19
   1  12   2 101.535 44.4490  20
   1  12   2 136.647 55.7568  19
   1  12   2 136.955 44.7257   5
   1  12   3 758.833 88.5181   5
   1  12   3 700.349 108.623  19
   1  12   3 675.232 94.8606  20
   1  12   4 522.598 94.8812  19
   1  12   4 405.518 60.6005   5
   1  12   4 437.304 77.1640  20
   1  12   5 4348.89 205.456  20
   1  12   5 4097.95 184.671   5
   1  12   5 4739.68 240.612  19
   1  12   6 1934.08 122.342   5
   1  12   6 1799.55 117.570  20
   1  12   7 74.4890 20.7029  20
   1  13 -17 180.794 35.2609  21
   1  13 -16 70.4253 28.9245  21
   1  13 -15 32.1464 26.2180  21
   1  13 -14 1315.27 129.532  21
   1  13 -13 908.086 114.369  21
   1  13 -12 9180.16 372.760  21
   1  13 -11 1546.67 156.052  21
   1  13 -10 5464.27 292.951  21
   1  13  -9 1183.59 137.901  21
   1  13  -9 959.656 95.0236  10
   1  13  -8 2641.70 201.661  21
   1  13  -8 2327.28 147.236  10
   1  13  -7 572.444 93.9199  21
   1  13  -7 508.511 68.6023  10
   1  13  -6 426.813 82.4304  21
   1  13  -6 480.846 66.4822  10
   1  13  -5 42.7127 39.7573  21
   1  13  -5 74.9490 37.3800  20
   1  13  -5 40.0787 26.6989  10
   1  13  -4 84.3659 37.2738  20
   1  13  -4 68.9581 30.7098  10
   1  13  -3 2.11830 23.7086  10
   1  13  -3 50.7814 26.7415  20
   1  13  -2 107.584 40.4925  20
   1  13  -2 45.3457 27.3178  10
   1  13  -1 4138.37 213.862  20
   1  13   0 121.050 44.9425  20
   1  13   0 59.9996 36.3669  19
   1  13   1 1138.26 127.774  19
   1  13   1 992.416 108.306  20
   1  13   2 2983.12 202.843  19
   1  13   2 3200.35 189.462  20
   1  13   3 581.260 78.9195  20
   1  13   3 568.151 64.4691  10
   1  13   4 262.409 50.3133  20
   1  13   4 248.235 55.3999  19
   1  13   4 197.655 33.4441  10
   1  13   5 5833.62 196.171  20
   1  13   6 206.404 31.7036  20
   1  14 -16 259.763 40.6211  21
   1  14 -15 354.666 54.9834  21
   1  14 -14 4096.07 200.966  21
   1  14 -13 23.0727 20.2212  21
   1  14 -12 47.1613 33.5445  21
   1  14 -11 38.5598 31.2120  21
   1  14 -10 7765.02 323.470  21
   1  14  -9 9850.71 365.923  21
   1  14  -8 11413.8 395.583  21
   1  14  -8 9954.08 289.067  10
   1  14  -7 908.690 111.762  21
   1  14  -7 844.744 84.1673  10
   1  14  -6 3004.91 157.912  10
   1  14  -5 3667.02 175.964  10
   1  14  -4 1135.76 106.732  20
   1  14  -4 1061.13 94.9971  10
   1  14  -3 1083.50 105.699  20
   1  14  -3 1117.76 98.4341  10
   1  14  -2 5426.44 230.255  20
   1  14  -2 5411.75 219.942  10
   1  14  -1 40.6865 23.8788  20
   1  14  -1 57.8794 34.7923  19
   1  14  -1 46.2184 25.4572  10
   1  14   0 43.0987 31.6443  20
   1  14   0 13.9630 32.6669  19
   1  14   0 21.3387 22.7809  10
   1  14   1 2062.16 156.694  19
   1  14   1 1836.94 119.258  10
   1  14   1 1921.93 134.657  20
   1  14   2 1735.06 125.519  20
   1  14   2 1995.65 147.293  19
   1  14   2 1648.81 103.212  10
   1  14   3 90.7828 32.1950  20
   1  14   3 120.045 37.0494  19
   1  14   3 71.9210 21.2407  10
   1  14   4 11.8640 15.5578  20
   1  15 -14 751.668 72.8046  21
   1  15 -13 158.948 37.8881  21
   1  15 -12 171.258 44.0398  21
   1  15 -11 437.430 69.5233  21
   1  15 -10 156.643 43.7299  21
   1  15  -9 506.207 77.5296  21
   1  15  -7 2611.55 138.396  10
   1  15  -6 2533.02 137.589  10
   1  15  -5 749.487 76.3334  10
   1  15  -4 1436.12 104.639  10
   1  15  -3 64.5469 28.1881  10
   1  15  -2 313.308 51.5219  10
   1  15  -2 316.379 57.8301  19
   1  15  -1 50.4298 35.0568  20
   1  15  -1-36.4135 32.0155  19
   1  15  -1 25.7353 22.8483  10
   1  15   0 6787.22 229.664  20
   1  15   0 6558.72 205.840  10
   1  15   1 299.564 49.9096  20
   1  15   1 274.797 54.0190  19
   1  15   1 198.591 32.8701  10
   1  15   2 56.7280 15.7598  10
   1  16  -6 1011.59 79.2119  10
   1  16  -5 57.9453 23.1247  10
   1  16  -4 5876.84 191.794  10
   1  16  -4 7225.81 244.500  19
   1  16  -3 429.500 52.1618  10
   1  16  -3 420.456 61.8893  19
   1  16  -2 1750.12 101.170  10
   1  16  -2 1912.77 122.009  19
   1  16  -1 2996.25 123.919  10
   1  16   0 69.2694 20.1440  10
   2 -17   5 68.7494 50.8679  18
   2 -17   6 62.7677 50.1619  18
   2 -17   7 396.975 97.9570  18
   2 -17   8 807.565 121.596  18
   2 -17   9 108.117 43.3203  18
   2 -16   3 180.892 85.4577  18
   2 -16   4 129.907 82.4619  18
   2 -16   5 699.595 161.843  18
   2 -16   6 304.891 111.248  18
   2 -16   7 970.669 162.749  18
   2 -16   8 435.572 103.523  18
   2 -16   9 750.026 121.620  18
   2 -16  10 682.199 104.163  18
   2 -16  11 102.843 41.3948  18
   2 -15   2 812.133 169.219  18
   2 -15   3 302.503 127.212  18
   2 -15   4-14.8016 58.3893  18
   2 -15   5 109.688 77.8534  18
   2 -15   6 101.168 52.4505  18
   2 -15   7 81.6467 72.8142  18
   2 -15   8 52.2787 41.6155  18
   2 -15   9 1895.56 201.335  18
   2 -15  10 321.169 80.4599  18
   2 -15  11 156.712 58.7955  18
   2 -15  12 215.555 57.8444  18
   2 -14   1 135.124 75.8569  18
   2 -14   2 247.352 88.3522  18
   2 -14   3 3013.52 354.645  18
   2 -14   4 425.056 134.467  18
   2 -14   5 62.6491 47.0816  18
   2 -14   6 740.748 145.667  18
   2 -14   7 419.529 109.402  18
   2 -14   8 240.471 79.6568  18
   2 -14   9 176.101 72.4410  18
   2 -14  10 2688.42 238.169  18
   2 -14  11 29.4885 41.1482  18
   2 -14  12 333.710 76.4625  18
   2 -14  13 189.374 53.1768  18
   2 -14  15 416.789 58.2011  12
   2 -13   1 1100.18 210.351  18
   2 -13   2 8.31100 59.1199  18
   2 -13   3 2403.84 299.663  18
   2 -13   4 3680.33 350.368  18
   2 -13   5 360.242 111.416  18
   2 -13   6 8208.66 477.040  18
   2 -13   7 7.08002 34.5842  18
   2 -13   8 15.5886 32.6965  18
   2 -13   9 260.600 85.8149  18
   2 -13  10 804.107 133.978  18
   2 -13  11 312.327 92.0229  18
   2 -13  12 34.9140 29.7309  18
   2 -13  13 13.2562 33.4895  18
   2 -13  15 198.396 51.4974  12
   2 -13  16 83.7010 24.9803  12
   2 -12   0 442.487 461.474   3
   2 -12   0-44.2851 49.4357  18
   2 -12   1 338.823 373.357   3
   2 -12   1 894.896 184.482  18
   2 -12   2 729.941 482.258   3
   2 -12   2 164.741 74.0655  18
   2 -12   3 1270.93 576.712   3
   2 -12   3 230.937 78.1295  18
   2 -12   4 197.685 222.059   3
   2 -12   4 400.390 111.694  18
   2 -12   5 13588.0 598.108  18
   2 -12   5 21589.2 2138.32   3
   2 -12   6 2057.72 648.118   3
   2 -12   6 1600.26 203.185  18
   2 -12   7 1226.10 171.544  18
   2 -12   8 1018.63 157.062  18
   2 -12   9 228.018 78.0443  18
   2 -12  10 371.293 96.0693  18
   2 -12  11 1016.89 152.669  18
   2 -12  12 926.269 145.508  18
   2 -12  13 35.0398 32.2268  18
   2 -12  15 294.626 63.9868  12
   2 -12  16 121.077 35.9639  12
   2 -11  -2-58.0724 199.280   3
   2 -11  -1 1348.19 709.720   3
   2 -11   0-508.842 418.522   3
   2 -11   0 238.839 75.6542  18
   2 -11   1 1853.56 683.069   3
   2 -11   1 1160.13 184.068  18
   2 -11   2 472.847 363.413   3
   2 -11   2 157.568 71.3040  18
   2 -11   3 14819.5 621.048  18
   2 -11   3 22949.4 2156.66   3
   2 -11   4 720.779 376.020   3
   2 -11   4 401.193 97.5160  18
   2 -11   5 25021.6 760.774  18
   2 -11   5 36048.9 2526.29   3
   2 -11   6 3226.81 752.072   3
   2 -11   6 2680.99 243.587  18
   2 -11   7 8717.15 439.014  18
   2 -11   8 9033.71 451.093  18
   2 -11   9 8465.06 443.426  18
   2 -11  10 389.851 102.579  18
   2 -11  11 4190.61 317.928   6
   2 -11  11 3912.25 302.708  18
   2 -11  12 2133.59 218.798   6
   2 -11  12 1989.98 211.447  18
   2 -11  13 2177.33 212.658   6
   2 -11  13 1816.78 182.984  18
   2 -11  14 766.086 117.435   6
   2 -11  15 245.696 61.0027   6
   2 -11  15 337.332 74.4201  12
   2 -11  16-8.30338 20.6321  12
   2 -11  16-39.4820 23.6640   6
   2 -11  17-4.39347 12.9556  12
   2 -10  -4-805.149 574.006   3
   2 -10  -3 1449.81 763.655   3
   2 -10  -2-254.877 312.719   3
   2 -10  -1 2694.95 852.781   3
   2 -10   0 3552.57 901.930   3
   2 -10   0 2802.29 266.778  18
   2 -10   1 327.334 267.543   3
   2 -10   1 317.962 96.1013  18
   2 -10   2 16897.5 1736.82   3
   2 -10   3 335.491 238.294   3
   2 -10   4 331.074 190.890   3
   2 -10   4 232.207 72.0704  18
   2 -10   5 16992.4 583.733  18
   2 -10   5 22303.6 1839.16   3
   2 -10   6 8251.35 407.398  18
   2 -10   6 9868.20 1238.94   3
   2 -10   7 1948.68 165.872   9
   2 -10   7 2201.27 213.522  18
   2 -10   8 286.758 76.9324  18
   2 -10   8 223.368 60.0820   9
   2 -10   9 2778.78 245.652   6
   2 -10   9 2294.70 226.457  18
   2 -10  10 4040.22 299.749   6
   2 -10  10 3526.15 288.642  18
   2 -10  11 3488.33 272.455   6
   2 -10  11 3052.50 268.063  18
   2 -10  12 2702.07 242.940   6
   2 -10  12 2313.19 226.919  18
   2 -10  13 1290.70 163.768   6
   2 -10  14 1373.46 164.364   6
   2 -10  15 15.0427 37.5267  12
   2 -10  15 49.9806 34.0684   6
   2 -10  16 2926.00 198.385   6
   2 -10  16 3347.91 197.503  12
   2 -10  17 598.115 70.9589  12
   2  -9  -5 12301.3 2224.29   3
   2  -9  -4 7024.43 1476.49   3
   2  -9  -3 2136.84 794.506   3
   2  -9  -2 5353.17 1132.13   3
   2  -9  -1 2165.67 675.207   3
   2  -9  -1 1623.95 188.452  18
   2  -9   0 117.191 164.773   3
   2  -9   1 1610.81 510.554   3
   2  -9   2 154.106 163.849   3
   2  -9   3 867.642 335.974   3
   2  -9   4 12133.6 1251.47   3
   2  -9   5 2396.04 559.592   3
   2  -9   5 2059.37 187.922  18
   2  -9   6 5129.74 247.190   9
   2  -9   6 5693.86 324.229  18
   2  -9   7 829.191 359.861   3
   2  -9   7 815.693 101.623   9
   2  -9   7 1142.17 148.237  18
   2  -9   8 23.0174 33.1066   6
   2  -9   8 47.2124 39.0679  18
   2  -9   8 29.9148 28.1399   9
   2  -9   9 4313.05 301.384  18
   2  -9   9 4339.42 250.692   9
   2  -9  10 1197.95 154.102   6
   2  -9  10 1052.30 155.316  18
   2  -9  11 1033.51 143.774   6
   2  -9  11 1028.08 154.936  18
   2  -9  12 18.7427 31.6136   6
   2  -9  12 35.8277 32.9955  18
   2  -9  13 846.835 130.305   6
   2  -9  14 68.6502 58.8242  12
   2  -9  14 7.94865 20.8871   6
   2  -9  15 1.41111 32.5298  12
   2  -9  15 13.3863 20.9547   6
   2  -9  16 10.5790 23.9719  12
   2  -9  16 51.9822 32.0194   6
   2  -9  17 1500.39 131.038   6
   2  -9  17 1785.40 129.564  12
   2  -8  -6-441.455 393.880   3
   2  -8  -5 6354.07 1300.57   3
   2  -8  -4 14083.7 1815.23   3
   2  -8  -3 5978.15 1116.31   3
   2  -8  -2 10303.0 1359.01   3
   2  -8  -1 249.307 204.950   3
   2  -8   0 812.160 378.584   3
   2  -8   1 6566.69 934.013   3
   2  -8   2-22.1367 72.9420   3
   2  -8   3 646.455 270.646   3
   2  -8   4-78.7549 99.2505   3
   2  -8   5 1933.17 179.317  18
   2  -8   5 2960.15 576.252   3
   2  -8   6 248.599 71.4967  18
   2  -8   6 258.689 52.4269   9
   2  -8   7 3829.80 212.956   9
   2  -8   7 3921.02 263.822  18
   2  -8   7 4078.16 742.760   3
   2  -8   8 318.615 105.652  18
   2  -8   8 186.470 51.8111   9
   2  -8   9 18157.9 605.388  18
   2  -8  10 620.181 121.893  18
   2  -8  10 467.863 101.106  11
   2  -8  11 1940.75 195.934   6
   2  -8  11 1558.86 188.501  11
   2  -8  11 1472.54 182.981  18
   2  -8  12 719.511 119.017   6
   2  -8  12 470.034 99.5830  11
   2  -8  13 1014.15 143.340   6
   2  -8  13 821.491 123.885  11
   2  -8  14 2485.34 218.433   6
   2  -8  14 2628.43 228.535  12
   2  -8  15 806.358 121.623   6
   2  -8  15 957.578 128.432  12
   2  -8  16 65.0868 33.8709  12
   2  -8  16 128.310 48.7038   6
   2  -8  17 65.1932 30.2730  12
   2  -8  17 26.6712 17.1419   6
   2  -8  17 15.3635 19.5475  15
   2  -7  -6 1758.00 668.484   3
   2  -7  -5 1343.80 533.316   3
   2  -7  -4 2126.06 616.799   3
   2  -7  -3 498.741 283.828   3
   2  -7  -2 268.698 78.4023   3
   2  -7  -1 20560.9 1601.22   3
   2  -7   0-23.2150 75.7958   3
   2  -7   1 2569.18 501.552   3
   2  -7   2 555.247 204.962   3
   2  -7   3 829.055 286.393   3
   2  -7   4-33.6060 78.5619   3
   2  -7   5 164.030 174.754   3
   2  -7   6 1634.05 427.257   3
   2  -7   6 1263.56 138.934  18
   2  -7   7 1137.21 115.703   9
   2  -7   7 1403.30 153.187  18
   2  -7   8 480.378 95.9609  11
   2  -7   8 616.788 90.2482   9
   2  -7   8 580.762 104.755  18
   2  -7   9 14165.8 525.061  18
   2  -7   9 12865.5 521.813  11
   2  -7  10-4.18227 20.5038  11
   2  -7  10-22.2881 36.7014  18
   2  -7  11 1597.64 181.531  11
   2  -7  12 2244.25 210.649  11
   2  -7  13 4330.78 284.288   6
   2  -7  13 4140.53 306.920  12
   2  -7  13 3594.70 251.024  11
   2  -7  14 891.411 132.926   6
   2  -7  14 813.371 128.918  12
   2  -7  14 707.095 103.249  11
   2  -7  15 309.955 74.4045  12
   2  -7  15 349.547 80.1095   6
   2  -7  15 301.485 62.6829  11
   2  -7  16 1616.34 160.638   6
   2  -7  16 1674.08 152.513  12
   2  -7  16 1679.80 142.483  15
   2  -7  17 1960.16 156.715   6
   2  -7  17 1641.49 114.164  15
   2  -6  -6-66.4137 135.380   3
   2  -6  -5 2030.59 580.258   3
   2  -6  -4-33.7238 89.1145   3
   2  -6  -3 676.649 291.803   3
   2  -6  -2 4426.23 691.045   3
   2  -6  -1 7530.51 853.174   3
   2  -6   0 29303.3 1615.55   3
   2  -6   1 21759.5 1343.36   3
   2  -6   2 2678.91 471.182   3
   2  -6   3 398.229 205.808   3
   2  -6   4 72569.1 2537.83   3
   2  -6   5 1109.63 350.197   3
   2  -6   6 39.4476 98.0941   3
   2  -6   7 805.384 116.606  11
   2  -6   8 5503.48 318.243  11
   2  -6   8 5573.86 306.736  18
   2  -6   9 23.1477 24.8424  11
   2  -6   9-15.5209 33.3287  18
   2  -6  10 3972.14 274.613  11
   2  -6  11 4319.52 280.519  11
   2  -6  12 7004.63 350.606  11
   2  -6  13 2168.78 200.213   6
   2  -6  13 1949.95 202.863  12
   2  -6  13 1858.01 173.024  11
   2  -6  14 5139.04 303.405   6
   2  -6  14 4927.27 304.428  12
   2  -6  14 4761.04 261.854  11
   2  -6  15 1294.12 153.017   6
   2  -6  15 1409.82 154.153  12
   2  -6  15 1382.06 133.572  11
   2  -6  16 197.442 57.6656  12
   2  -6  16 184.128 55.9456   6
   2  -6  16 145.786 43.4513  15
   2  -6  17 1644.06 143.020   6
   2  -6  17 1334.18 103.169  15
   2  -5  -8 205.246 140.177   1
   2  -5  -7 823.824 386.770   3
   2  -5  -6 344.106 229.343   3
   2  -5  -5 702.551 303.567   3
   2  -5  -4 9151.93 1000.79   3
   2  -5  -3 1001.31 308.637   3
   2  -5  -2 22826.7 1400.12   3
   2  -5  -1 21.5435 59.5248   3
   2  -5   0 13214.2 991.447   3
   2  -5   1 33510.4 1555.31   3
   2  -5   2 41894.2 1754.63   3
   2  -5   3 9305.82 852.633   3
   2  -5   4 7037.01 768.146   3
   2  -5   5 7903.36 849.324   3
   2  -5   6 8074.37 231.377   7
   2  -5   6 6151.55 757.171   3
   2  -5   7 2823.09 145.248   7
   2  -5   8 44.4091 18.3325  11
   2  -5   9 5395.56 300.108  11
   2  -5  10 447.107 86.1139  11
   2  -5  11 1171.68 134.787  11
   2  -5  12 16942.7 591.450  12
   2  -5  12 16217.1 499.544  11
   2  -5  13 5965.23 344.467  12
   2  -5  13 5916.61 294.728  11
   2  -5  14 2818.16 225.788   6
   2  -5  14 2891.82 229.128  12
   2  -5  14 2717.05 194.830  11
   2  -5  15 2590.16 209.216   6
   2  -5  15 2660.58 210.461  12
   2  -5  15 2607.16 180.930  11
   2  -5  15 2594.04 200.925  15
   2  -5  16 124.686 37.1253  11
   2  -5  16 110.519 44.1650   6
   2  -5  16 117.012 39.4736  15
   2  -5  17 10.0140 17.1419   6
   2  -4  -9 18379.2 1307.13   1
   2  -4  -8 1841.89 378.675   1
   2  -4  -7 8513.89 1082.08   3
   2  -4  -6 764.061 301.723   3
   2  -4  -5 8169.99 911.643   3
   2  -4  -4 2389.11 457.009   3
   2  -4  -3 17603.6 1192.02   3
   2  -4  -2 41563.4 1720.18   3
   2  -4  -1 31693.2 1453.16   3
   2  -4   0 55.2824 77.1544   3
   2  -4   1 57769.0 1952.75   3
   2  -4   2 2871.71 449.944   3
   2  -4   3 6366.61 704.215   3
   2  -4   4 10667.4 935.620   3
   2  -4   5 4897.71 659.144   3
   2  -4   6 8986.85 234.793   7
   2  -4   6 4545.15 601.074   3
   2  -4   7 6018.25 206.597   7
   2  -4   8 7479.97 247.291   7
   2  -4   8 8860.33 349.221  11
   2  -4   9 104.420 40.0673  11
   2  -4  10 949.269 115.266  11
   2  -4  11 7958.20 391.769  12
   2  -4  11 7990.29 332.358  11
   2  -4  12 1760.17 185.469  12
   2  -4  12 1908.80 163.096  11
   2  -4  13 120.112 46.6329  12
   2  -4  13 111.462 38.9022  11
   2  -4  14 64.3579 32.4899  11
   2  -4  14 90.8986 40.0884   6
   2  -4  14 88.8165 64.1653  12
   2  -4  15-40.8677 45.0974  12
   2  -4  15 32.0039 25.3698  11
   2  -4  15 9.06205 17.3491   6
   2  -4  15 55.1454 37.5608  15
   2  -4  16 317.402 57.2904  11
   2  -4  16 329.328 69.0407   6
   2  -4  16 328.427 64.4450  15
   2  -4  17 685.981 88.5368   6
   2  -3 -10 1324.61 349.001   1
   2  -3  -9 10476.2 901.761   1
   2  -3  -8 333.865 135.551   1
   2  -3  -7 271.700 177.193   3
   2  -3  -6 5873.15 758.593   3
   2  -3  -5 7877.49 810.618   3
   2  -3  -4 4725.56 593.550   3
   2  -3  -3 96.4182 76.7741   3
   2  -3  -2 10.9035 80.9873   3
   2  -3  -1 6452.85 627.181   3
   2  -3   0 1890.28 343.750   3
   2  -3   1 63293.9 1981.01   3
   2  -3   2 20550.9 1164.28   3
   2  -3   3 10699.9 890.445   3
   2  -3   4 618.172 229.178   3
   2  -3   5 3187.54 475.922   3
   2  -3   6 887.500 229.232   3
   2  -3   6 1652.31 96.0347   7
   2  -3   7 3058.99 143.062   7
   2  -3   8 6065.87 217.385   7
   2  -3   8 6529.09 274.308  11
   2  -3   9 52.5456 21.2368   7
   2  -3   9 32.0955 21.0479  11
   2  -3  10 224.290 54.0469  11
   2  -3  10 366.463 84.6589  12
   2  -3  11 7607.13 366.453  12
   2  -3  11 7903.20 313.837  11
   2  -3  12 918.622 132.208  12
   2  -3  12 845.590 104.754  11
   2  -3  13 19877.5 597.189  12
   2  -3  13 20200.2 506.671  11
   2  -3  14 6598.31 330.641   6
   2  -3  14 6347.15 333.240  12
   2  -3  14 6350.45 282.063  11
   2  -3  14 6469.80 326.425  15
   2  -3  15 2521.22 201.327   6
   2  -3  15 2388.20 166.425  11
   2  -3  15 2535.78 188.917  15
   2  -3  16 91.6188 42.2120   6
   2  -3  16 115.514 33.0102  11
   2  -3  16 188.294 47.6580  15
   2  -3  17 925.558 100.943  13
   2  -2 -11 2261.76 468.095   1
   2  -2 -10 419.632 198.672   1
   2  -2  -9 2458.73 400.619   1
   2  -2  -8 4020.99 455.922   1
   2  -2  -7 853.665 269.635   3
   2  -2  -6 54659.9 2084.60   3
   2  -2  -5 2423.20 411.659   3
   2  -2  -4 591.783 195.457   3
   2  -2  -3 15397.9 948.659   3
   2  -2  -2 27250.8 1234.59   3
   2  -2  -1 2965.70 398.259   3
   2  -2   0 1394.50 283.005   3
   2  -2   1 508.519 200.774   3
   2  -2   2 313.182 170.200   3
   2  -2   3 3190.90 468.003   3
   2  -2   4 5701.12 593.241   3
   2  -2   5 20.8340 49.3722   3
   2  -2   6 39657.5 459.860   7
   2  -2   6 42253.0 1346.60   3
   2  -2   7 2423.83 123.972   7
   2  -2   8 1364.28 101.772   7
   2  -2   8 1483.81 144.537  12
   2  -2   8 1356.87 116.683  11
   2  -2   9 235.185 45.3522   7
   2  -2   9 226.007 59.1163  12
   2  -2   9 265.870 54.6357  11
   2  -2  10 661.765 104.798  12
   2  -2  10 749.149 92.2094  11
   2  -2  11 725.124 109.577  12
   2  -2  11 861.126 100.497  11
   2  -2  12 2445.58 210.603  12
   2  -2  12 2508.26 173.950  11
   2  -2  13 243.952 69.3136  12
   2  -2  13 138.754 41.4912  11
   2  -2  13 193.621 55.9267  15
   2  -2  14 4058.36 254.921   6
   2  -2  14 3576.82 205.846  11
   2  -2  14 3728.25 242.462  15
   2  -2  15 232.088 60.7608   6
   2  -2  15 149.208 38.4153  11
   2  -2  15 254.360 61.7808  15
   2  -2  16 20.3610 26.7442  13
   2  -2  16 9.35887 16.4009   6
   2  -2  16 4.30442 11.0796  11
   2  -2  17 152.595 42.9334  13
   2  -1 -12 6753.06 828.647   1
   2  -1 -11 3070.19 499.695   1
   2  -1 -10 1049.21 261.786   1
   2  -1  -9 297.374 126.474   1
   2  -1  -8 12610.5 746.098   1
   2  -1  -7 5022.14 420.827   1
   2  -1  -7 2609.82 419.054   3
   2  -1  -6 1956.08 357.746   3
   2  -1  -5 1332.24 294.455   3
   2  -1  -4 11272.1 813.247   3
   2  -1  -3 1536.05 296.953   3
   2  -1  -2 2039.39 336.823   3
   2  -1  -1 713.911 189.627   3
   2  -1   0 125.442 113.423   3
   2  -1   1-56.6170 101.795   3
   2  -1   2-21.5265 66.8385   3
   2  -1   3 238.088 123.789   3
   2  -1   4 2172.82 320.141   3
   2  -1   5 35727.5 1262.33   3
   2  -1   6 4253.85 148.428   7
   2  -1   6 2678.38 353.229   2
   2  -1   7 66.7654 21.5644   7
   2  -1   8 567.914 66.6412   7
   2  -1   8 666.977 96.0521  12
   2  -1   8 589.247 75.0746  11
   2  -1   9 4081.09 189.160   7
   2  -1   9 4133.71 240.542  12
   2  -1   9 4341.33 204.168  11
   2  -1  10 327.045 58.1645   7
   2  -1  10 284.596 68.0787  12
   2  -1  10 422.742 64.9963  11
   2  -1  11 5550.93 302.845  12
   2  -1  11 5511.33 242.906  11
   2  -1  11 5560.68 301.676  15
   2  -1  12 4638.60 288.056  12
   2  -1  12 4982.29 239.532  11
   2  -1  12 4934.71 288.085  15
   2  -1  13 1968.69 151.757  11
   2  -1  13 2139.29 185.286  15
   2  -1  14 1653.64 161.772   6
   2  -1  14 1515.97 128.979  11
   2  -1  14 1562.83 151.123  15
   2  -1  15 1159.48 128.840   6
   2  -1  15 1008.66 123.680  13
   2  -1  15 991.232 98.1806  11
   2  -1  16 759.224 97.1019  13
   2  -1  17 2907.99 154.222  13
   2   0 -12 129.539 108.717   1
   2   0 -11-102.727 91.6357   1
   2   0 -10 409.140 153.707   1
   2   0  -9 1367.22 261.817   1
   2   0  -8 6079.84 487.342   1
   2   0  -7 17551.7 749.079   1
   2   0  -7 7594.00 631.276   3
   2   0  -6 4574.82 510.817   3
   2   0  -5 4430.72 504.730   3
   2   0  -4 2848.85 406.435   3
   2   0  -3 2594.99 395.522   3
   2   0  -2 1345.94 278.566   3
   2   0  -1 97071.3 2398.57   3
   2   0   0 1648.51 311.906   3
   2   0   1 9887.02 757.845   3
   2   0   2-28.7529 78.0805   3
   2   0   3 19421.8 962.089   3
   2   0   4-18.0096 59.4633   3
   2   0   5 397.280 141.170   2
   2   0   6 29.6231 16.2740   7
   2   0   6 43.2762 35.9952   5
   2   0   7 7266.67 212.462   7
   2   0   7 9251.24 373.647   5
   2   0   8 528.914 62.4058   7
   2   0   8 432.453 79.1209  12
   2   0   8 522.228 67.6940  11
   2   0   9 3483.64 176.710   7
   2   0   9 3376.64 219.497  12
   2   0   9 3537.66 177.654  11
   2   0  10 22.6720 14.2992   7
   2   0  10 22.0828 35.8403  12
   2   0  10 43.8349 28.6167  11
   2   0  10 20.8993 36.4176  15
   2   0  11 1116.70 109.281  11
   2   0  11 2334.56 202.303  15
   2   0  12 5931.82 254.903  11
   2   0  12 5474.68 259.752  16
   2   0  12 5737.03 300.120  15
   2   0  13 878.105 98.9336  11
   2   0  13 920.375 121.027  15
   2   0  14 494.841 85.7287   6
   2   0  14 556.447 99.0827  13
   2   0  14 402.637 64.0497  11
   2   0  14 495.289 86.0941  15
   2   0  15 604.238 94.3830  13
   2   0  15 474.975 62.3576  11
   2   0  16 950.369 101.944  13
   2   1 -13 2267.78 465.258   1
   2   1 -12 3195.27 502.675   1
   2   1 -11 1333.28 285.341   1
   2   1 -10 5877.28 562.204   1
   2   1  -9 2188.69 311.877   1
   2   1  -8 176.732 85.3802   1
   2   1  -7 941.946 207.147   3
   2   1  -7 1513.40 216.269   1
   2   1  -6 249.184 114.319   3
   2   1  -6 388.032 100.157   1
   2   1  -5 11.0190 46.1464   3
   2   1  -5 159.403 65.6484   1
   2   1  -4 5591.43 570.261   3
   2   1  -3 29354.9 1326.13   3
   2   1  -2 1028.23 264.953   3
   2   1  -1 22613.3 1174.12   3
   2   1   0 113068. 2521.85   3
   2   1   1 6624.57 588.858   3
   2   1   2 16787.4 905.962   3
   2   1   3 309.659 141.768   2
   2   1   4 2075.59 292.224   2
   2   1   5 9605.99 575.687   2
   2   1   6 571.724 56.4301   7
   2   1   6 630.672 129.002   2
   2   1   6 532.455 81.1079   5
   2   1   7 3305.16 147.982   7
   2   1   7 3453.78 201.378  12
   2   1   7 3222.06 199.404  15
   2   1   8 3190.66 155.804   7
   2   1   8 3142.40 204.105  12
   2   1   8 2909.67 152.236  11
   2   1   8 3044.96 204.268  15
   2   1   9-10.6256 13.8121   7
   2   1   9 4.52284 17.7794  11
   2   1   9-3.33898 38.7365   5
   2   1   9 8.15883 30.8931  15
   2   1  10 297.814 57.5326  11
   2   1  10 288.716 71.8946  15
   2   1  11 3617.67 254.978  23
   2   1  11 3398.28 185.049  11
   2   1  11 3182.65 197.195  16
   2   1  11 3406.58 232.779  15
   2   1  12 9790.56 418.486  23
   2   1  12 9780.38 320.760  11
   2   1  12 9103.45 323.127  16
   2   1  12 9386.54 380.714  15
   2   1  13 1594.27 150.467   6
   2   1  13 1334.70 154.664  13
   2   1  13 1345.76 152.259  23
   2   1  13 1356.70 116.659  11
   2   1  14 2509.29 198.650  13
   2   1  14 2305.75 140.518  11
   2   1  15 3185.93 199.333  13
   2   1  16 270.444 51.3231  13
   2   2 -14-26.3718 62.9976   1
   2   2 -13 1403.45 350.936   1
   2   2 -12 1290.95 323.363   1
   2   2 -11 140.829 97.1338   1
   2   2 -10 7468.09 616.963   1
   2   2  -9 852.564 195.047   1
   2   2  -8 10.7215 31.3088   1
   2   2  -7 7459.06 491.789   1
   2   2  -7 7715.41 542.779   3
   2   2  -7 6019.39 370.412   2
   2   2  -6 18816.1 737.321   1
   2   2  -6 17919.8 896.222   3
   2   2  -5 1099.19 169.923   1
   2   2  -5 835.191 199.056   3
   2   2  -4 15420.7 596.738   1
   2   2  -4 13634.3 870.981   3
   2   2  -3 35.1034 39.1094   1
   2   2  -3-16.8723 60.3382   3
   2   2  -2 749993. 6708.24   3
   2   2  -1 20299.3 516.445   1
   2   2  -1 17875.1 1024.55   3
   2   2   0 999999. 7446.85   3
   2   2   1 60.7435 87.5704   2
   2   2   2 223.916 125.232   2
   2   2   3 275.729 105.148   2
   2   2   4 1316.02 203.686   2
   2   2   5 24.5132 34.0591   2
   2   2   5 32.0961 24.7964   5
   2   2   6 7889.74 212.875   7
   2   2   6 8379.19 281.805   5
   2   2   7 88.8321 24.5384   7
   2   2   7 87.7675 42.5691   5
   2   2   7 82.3161 37.8419  15
   2   2   8 107.793 30.2272   7
   2   2   8 123.973 33.6540  11
   2   2   8 77.2293 34.5269   5
   2   2   8 140.520 59.6433  15
   2   2   9 80.6577 29.1487   7
   2   2   9 80.5836 44.8350  23
   2   2   9 87.9223 28.7248  11
   2   2   9 103.061 53.6569   5
   2   2   9 54.9104 30.4763  16
   2   2   9 55.7881 25.8315  15
   2   2  10 33.2891 18.9480  11
   2   2  10-12.2303 33.0458  23
   2   2  10 25.5086 20.3360  16
   2   2  10 16.0757 27.4773  15
   2   2  11 675.635 111.634  13
   2   2  11 580.493 105.849  23
   2   2  11 602.608 75.8094  11
   2   2  11 440.983 72.1485  16
   2   2  11 585.721 99.6124  15
   2   2  12 2294.29 205.042  13
   2   2  12 2239.50 204.300  23
   2   2  13 150.471 54.5112  13
   2   2  13 137.349 47.7980  23
   2   2  14 690.328 99.9883  13
   2   2  14 764.106 100.824  23
   2   2  15 72.5030 39.5093  13
   2   3 -14 8847.52 938.308   1
   2   3 -13 2299.35 441.590   1
   2   3 -12 1261.34 303.262   1
   2   3 -11 156.647 99.3730   1
   2   3 -10 303.986 128.023   1
   2   3  -9 642.408 173.402   1
   2   3  -8 297.123 111.604   1
   2   3  -7 29.9488 39.8274   1
   2   3  -7 4.00093 17.3136   2
   2   3  -6 71.7477 50.7066   2
   2   3  -6 81.1483 64.6435   1
   2   3  -5 21321.3 806.981   1
   2   3  -5 15828.0 736.613   2
   2   3  -4 1017.27 166.788   1
   2   3  -4 683.179 174.047   2
   2   3  -3 58477.7 1150.03   1
   2   3  -3 47473.8 1513.36   2
   2   3  -2 37200.9 800.382   1
   2   3  -2 31835.8 1302.67   2
   2   3  -1 16666.1 444.686   1
   2   3  -1 16763.2 930.497   2
   2   3   0 26086.1 486.352   1
   2   3   0 23570.3 1049.92   2
   2   3   1 7289.20 569.050   2
   2   3   2 2822.40 325.409   2
   2   3   3 11402.8 616.262   2
   2   3   4 349.301 98.2058   2
   2   3   4 282.218 47.1518   5
   2   3   5 133.990 72.0438   2
   2   3   5 86.2674 32.2073   5
   2   3   6 5236.88 179.356   7
   2   3   6 5521.27 224.182   5
   2   3   6 5141.41 262.611  23
   2   3   6 6052.04 404.945   2
   2   3   6 5384.19 261.062  15
   2   3   7 3166.89 150.796   7
   2   3   7 3230.20 217.407  23
   2   3   7 3714.03 200.555   5
   2   3   7 3228.78 194.410  16
   2   3   7 3190.96 213.185  15
   2   3   8 5527.09 216.722   7
   2   3   8 5286.76 296.172  23
   2   3   8 5361.01 254.844  16
   2   3   8 5480.90 286.129  15
   2   3   9 5475.90 226.751   7
   2   3   9 6169.91 326.046  13
   2   3   9 5789.41 325.037  23
   2   3   9 5688.22 263.626  16
   2   3   9 5902.88 302.454  15
   2   3  10 409.553 88.7148  13
   2   3  10 384.176 87.1043  23
   2   3  10 559.261 106.103   5
   2   3  10 370.126 68.8099  16
   2   3  10 375.989 80.3033  15
   2   3  11 144.374 58.9318  13
   2   3  11 88.6928 47.9141  23
   2   3  11 200.343 49.7412  16
   2   3  12 5745.20 311.977  13
   2   3  12 5791.58 328.191  23
   2   3  13 96.4413 52.6492  13
   2   3  13 6.91697 29.7612  23
   2   3  14 10.1649 24.5577  13
   2   3  15 684.467 78.8374  13
   2   4 -14 4151.78 628.140   1
   2   4 -13 11398.3 972.606   1
   2   4 -12 161.812 110.849   1
   2   4 -11 1626.04 323.589   1
   2   4 -10 257.937 127.691   1
   2   4  -9 1681.34 291.781   1
   2   4  -8 54.0831 53.1642   1
   2   4  -7 175.925 60.8557   2
   2   4  -7 223.551 111.001   1
   2   4  -6 3721.65 384.831   1
   2   4  -6 3062.48 269.221   2
   2   4  -5 12248.1 662.259   1
   2   4  -5 10428.9 549.126   2
   2   4  -4 161.237 87.9159   2
   2   4  -4 182.095 78.5733   1
   2   4  -3 1458.66 188.605   1
   2   4  -3 1591.07 256.997   2
   2   4  -2 520.581 161.672   2
   2   4  -2 560.868 103.676   1
   2   4  -1 27700.7 647.729   1
   2   4  -1 26235.0 1041.39   2
   2   4   0 16255.2 795.645   2
   2   4   1 2433.17 302.028   2
   2   4   2 1249.15 205.009   2
   2   4   3 9540.30 551.903   2
   2   4   4 18549.0 365.916   5
   2   4   4 20470.9 770.792   2
   2   4   5 3687.85 218.360  13
   2   4   5 3603.35 224.459  23
   2   4   5 3327.70 167.258   5
   2   4   5 3580.22 324.052   2
   2   4   5 3488.87 198.211  16
   2   4   5 3518.34 211.129  15
   2   4   6 9638.23 248.716   7
   2   4   6 10570.9 391.901  13
   2   4   6 10032.0 387.771  23
   2   4   6 10200.6 309.119   5
   2   4   6 10202.0 347.925  16
   2   4   6 10189.8 376.275  15
   2   4   7 2932.37 218.823  13
   2   4   7 2622.59 208.971  23
   2   4   7 2846.18 177.457   5
   2   4   7 2615.06 182.163  16
   2   4   7 2746.23 204.684  15
   2   4   8 1973.56 188.376  13
   2   4   8 1918.89 184.632  23
   2   4   8 2349.69 176.000   5
   2   4   8 1713.72 145.962  16
   2   4   9 56.5212 43.9802  13
   2   4   9 35.7677 38.4477  23
   2   4   9 61.5480 42.9102   5
   2   4   9 27.6624 25.0302  16
   2   4  10 87.6776 58.7919  13
   2   4  10 68.1686 50.5743  23
   2   4  10 157.713 64.1040   5
   2   4  10 38.8582 33.4965  16
   2   4  11 4782.14 294.631  13
   2   4  11 4483.52 297.032  23
   2   4  12 51.0921 38.5612  13
   2   4  12 55.6815 44.7059  23
   2   4  13 7.30005 22.5445  13
   2   4  14 2561.33 159.821  13
   2   5 -14 20.9079 63.8992   1
   2   5 -13 2687.32 475.543   1
   2   5 -12 443.151 196.544   1
   2   5 -11 1376.80 309.953   1
   2   5 -10 4495.43 535.926   1
   2   5  -9 13551.3 899.145   1
   2   5  -8 20343.5 1060.49   1
   2   5  -7 552.363 167.638   1
   2   5  -7 511.850 99.4063   2
   2   5  -6 7351.09 585.463   1
   2   5  -6 7252.02 393.395   2
   2   5  -5 8525.12 581.401   1
   2   5  -5 8166.51 456.882   2
   2   5  -4 6605.07 448.241   2
   2   5  -4 6295.72 449.642   1
   2   5  -3 55.0884 41.6731   1
   2   5  -3-9.75985 42.8910   2
   2   5  -2 1140.58 159.016   1
   2   5  -2 1215.47 218.777   2
   2   5  -1 586.104 152.011   2
   2   5   0 86.8038 60.0358   2
   2   5   1 1555.67 237.094   2
   2   5   2-20.7181 37.7197   2
   2   5   3 442.251 111.661   2
   2   5   3 379.884 52.3249   5
   2   5   4 13061.6 405.217  13
   2   5   4 13001.7 435.832  23
   2   5   4 11468.6 304.448   5
   2   5   4 12934.6 636.118   2
   2   5   4 12681.6 375.394  16
   2   5   5 10039.1 384.303  13
   2   5   5 9824.80 292.882   5
   2   5   5 9859.51 392.667  23
   2   5   5 10650.8 357.939  16
   2   5   6 374.104 105.556   2
   2   5   6 268.725 69.3790  13
   2   5   6 256.912 64.8981  23
   2   5   6 315.512 62.9381   5
   2   5   6 309.165 68.2900  16
   2   5   7 2717.06 221.848  13
   2   5   7 2544.51 217.259  23
   2   5   7 2937.67 183.753   5
   2   5   7 2540.28 180.568  16
   2   5   8 1609.14 175.349  13
   2   5   8 1662.95 146.537   5
   2   5   8 1484.34 171.562  23
   2   5   8 1489.81 137.135  16
   2   5   9 1520.15 170.336  13
   2   5   9 1254.36 160.651  23
   2   5   9 1344.37 127.436  16
   2   5  10 909.442 139.893  23
   2   5  10 1088.25 143.215  13
   2   5  10 742.536 88.9467  16
   2   5  11 4.49746 30.5347  13
   2   5  11 32.5422 38.6436  23
   2   5  12 1552.64 148.526  13
   2   5  13 5174.31 236.094  13
   2   5  14 36.9000 19.9922  13
   2   6 -14 2884.60 508.541   1
   2   6 -13 1343.55 347.239   1
   2   6 -12 299.056 154.324   1
   2   6 -11 236.676 136.577   1
   2   6 -10 430.956 182.702   1
   2   6  -9-62.7324 73.8753   1
   2   6  -8 10419.5 830.968   1
   2   6  -7 1192.45 163.466   2
   2   6  -7 1491.69 297.173   1
   2   6  -6 3438.64 284.959   2
   2   6  -6 3777.38 435.922   1
   2   6  -5 1451.40 191.620   2
   2   6  -5 1478.13 247.177   1
   2   6  -4 1187.41 188.925   2
   2   6  -4 975.538 182.115   1
   2   6  -3 4967.23 374.731   1
   2   6  -3 6307.55 462.785   2
   2   6  -2 2017.07 231.544   1
   2   6  -2 2502.01 300.694   2
   2   6  -1 46.3690 58.2252   2
   2   6   0 30.0971 45.6439   2
   2   6   1 19264.5 805.844   2
   2   6   2 5375.62 193.315   5
   2   6   2 5580.99 433.112   2
   2   6   2 5613.50 235.403  16
   2   6   3 783.632 99.0463  13
   2   6   3 776.252 112.257  23
   2   6   3 734.061 77.3628   5
   2   6   3 949.581 179.189   2
   2   6   3 772.939 92.0093  16
   2   6   4 13244.5 437.238  13
   2   6   4 13237.7 339.313   5
   2   6   4 13752.7 477.423  23
   2   6   4 14104.6 417.535  16
   2   6   5 561.062 154.356   2
   2   6   5 578.118 101.374  13
   2   6   5 540.044 104.230  23
   2   6   5 458.123 87.4631  19
   2   6   5 522.726 86.9380  16
   2   6   5 499.522 71.9251   5
   2   6   6 6037.67 329.624  13
   2   6   6 5314.15 314.425  23
   2   6   6 5522.60 245.851   5
   2   6   6 5847.87 278.450  16
   2   6   7 1657.07 176.676  13
   2   6   7 1511.66 174.208  23
   2   6   7 1763.40 145.301   5
   2   6   7 1604.71 144.846  16
   2   6   8 871.013 133.207  13
   2   6   8 696.415 122.347  23
   2   6   8 981.386 117.394   5
   2   6   8 700.063 95.4517  16
   2   6   9 1205.65 150.366  13
   2   6   9 1056.34 148.311  23
   2   6   9 964.895 105.938  16
   2   6  10 2121.23 193.066  13
   2   6  10 2204.16 210.307  23
   2   6  11 1513.47 147.446  13
   2   6  12 1918.14 147.786  13
   2   6  13 570.322 68.2752  13
   2   7 -14 2290.82 452.270   1
   2   7 -13 4829.34 642.710   1
   2   7 -12-146.219 81.3031   1
   2   7 -11 840.375 263.673   1
   2   7 -10 327.659 173.015   1
   2   7 -10 300.107 46.4969  17
   2   7  -9 1499.98 343.668   1
   2   7  -9 1466.09 102.239  17
   2   7  -8 8438.39 447.571   2
   2   7  -8 6745.00 224.813  17
   2   7  -8 8013.02 760.419   1
   2   7  -7 10807.9 505.222   2
   2   7  -7 10265.0 800.916   1
   2   7  -6 1332.30 187.984   2
   2   7  -6 1461.28 272.559   1
   2   7  -5 5690.75 400.505   2
   2   7  -5 5026.83 460.101   1
   2   7  -4 14.4626 43.9578   2
   2   7  -4 47.9244 46.4653   1
   2   7  -3 211.207 83.1958   2
   2   7  -2 17612.9 796.415   2
   2   7  -1 3865.52 378.414   2
   2   7   0 6917.87 511.234   2
   2   7   0 6067.04 230.591  16
   2   7   1 12392.8 376.771  13
   2   7   1 13312.6 708.279   2
   2   7   1 12221.4 345.696  16
   2   7   2 9891.51 352.681  13
   2   7   2 9153.49 264.863   5
   2   7   2 9976.03 330.738  16
   2   7   3 1430.78 145.203  13
   2   7   3 1300.39 105.805   5
   2   7   3 1534.77 248.393   2
   2   7   3 1409.95 134.976  16
   2   7   4 44.5819 47.1451   2
   2   7   4 55.7336 32.1614  13
   2   7   4 87.9258 38.0427  23
   2   7   4 61.4519 46.0082  19
   2   7   4 34.7973 23.6410   5
   2   7   4 90.4328 35.6181  16
   2   7   5 174.573 71.4250  13
   2   7   5 138.546 58.3215  23
   2   7   5 156.574 57.9837  19
   2   7   5 111.879 42.4715   5
   2   7   5 181.748 57.2376  16
   2   7   6 790.692 127.006  13
   2   7   6 552.288 109.294  23
   2   7   6 701.463 90.5807   5
   2   7   6 704.079 100.170  16
   2   7   7 335.287 68.8507   5
   2   7   7 299.973 83.5677  13
   2   7   7 278.386 79.3699  23
   2   7   7 256.372 60.0694  16
   2   7   8 1754.73 182.417  13
   2   7   8 1470.68 175.220  23
   2   7   8 1765.05 155.397   5
   2   7   8 1478.88 132.709  16
   2   7   9 4174.39 271.896  13
   2   7   9 6047.93 301.502   5
   2   7  10 5594.79 287.596  13
   2   7  11 1239.62 121.437  13
   2   7  12 18.5976 16.7312  13
   2   8 -13 2315.44 459.857   1
   2   8 -12 444.010 180.550   1
   2   8 -11 1631.08 391.018   1
   2   8 -10-242.562 147.756   1
   2   8  -9 261.500 151.610   1
   2   8  -8 11573.5 572.809   2
   2   8  -8 9924.14 283.585  17
   2   8  -8 11093.6 898.851   1
   2   8  -7 394.833 105.461   2
   2   8  -7 396.845 59.1611  17
   2   8  -7 376.059 153.845   1
   2   8  -6 12623.0 610.833   2
   2   8  -6 12724.5 332.990  17
   2   8  -5 4667.38 389.280   2
   2   8  -5 4891.10 206.781  17
   2   8  -4-0.93094 31.8832   2
   2   8  -4 30.7757 19.4628  17
   2   8  -3 3662.23 378.122   2
   2   8  -2 512.294 77.2700  13
   2   8  -2 359.428 121.522   2
   2   8  -1 374.128 133.845   2
   2   8  -1 262.932 54.6282  13
   2   8   0 3871.39 212.645  13
   2   8   0 3736.21 194.644  16
   2   8   1 3583.18 213.284  13
   2   8   1 4172.00 420.557   2
   2   8   1 3599.16 200.440  16
   2   8   2 2121.58 173.782  13
   2   8   2 2220.29 138.520   5
   2   8   2 1885.90 152.342  19
   2   8   2 2569.76 336.262   2
   2   8   2 2374.45 173.199  16
   2   8   3 89.4911 63.6674   2
   2   8   3-23.7487 27.9974  13
   2   8   3 25.7945 43.8968  19
   2   8   3 33.8807 28.8271   5
   2   8   3 40.4092 37.5704  16
   2   8   4-12.3004 33.1544   2
   2   8   4-3.72838 48.0469  13
   2   8   4 44.8408 30.3546   5
   2   8   4 77.3333 42.6571  16
   2   8   4 140.007 61.4446  19
   2   8   5 3234.55 243.757  13
   2   8   5 2996.60 177.585   5
   2   8   5 3089.86 214.760  19
   2   8   5 2574.40 377.517   2
   2   8   5 3299.72 216.087  16
   2   8   6 2010.94 195.172  13
   2   8   6 2016.32 150.380   5
   2   8   7 5417.61 316.619  13
   2   8   7 5606.15 259.121   5
   2   8   8 1325.27 152.916  13
   2   8   8 1518.58 147.206   5
   2   8   9 3337.96 221.184  13
   2   8   9 5531.76 281.383   5
   2   8  10 4280.93 225.330  13
   2   8  11 154.219 36.9379  13
   2   8  11 124.326 28.4211  20
   2   9 -13 497.636 215.236   1
   2   9 -12 2586.78 489.790   1
   2   9 -11 1965.11 436.417   1
   2   9 -10 4047.23 609.207   1
   2   9  -9 464.003 93.3773  21
   2   9  -9 446.636 195.406   1
   2   9  -8-0.66419 29.2586  21
   2   9  -8 23.9498 24.8056  10
   2   9  -8 41.5958 69.9713   1
   2   9  -7 7359.14 318.652  21
   2   9  -7 7375.33 246.968  10
   2   9  -7 7290.15 509.729   2
   2   9  -7 7469.48 690.225   1
   2   9  -6 5938.23 567.374   1
   2   9  -6 6802.55 493.071   2
   2   9  -6 6656.88 251.558  20
   2   9  -5 20254.6 438.850  20
   2   9  -5 22089.0 912.927   2
   2   9  -4 1098.35 102.245  20
   2   9  -4 1379.17 238.079   2
   2   9  -3 9435.31 299.941  20
   2   9  -3 12197.5 743.035   2
   2   9  -2 22.8191 55.9740   2
   2   9  -2 17.0447 25.0832  13
   2   9  -2 6.61144 18.6638  20
   2   9  -1 17603.4 461.958  13
   2   9  -1 21731.1 1023.76   2
   2   9   0 5194.89 258.233  13
   2   9   0 6275.13 555.833   2
   2   9   1 7925.90 328.985  13
   2   9   1 7095.43 290.151  19
   2   9   2 2485.95 194.637  13
   2   9   2 2520.09 153.042   5
   2   9   2 2468.66 180.831  19
   2   9   2 2465.92 358.183   2
   2   9   3 2219.60 189.607  13
   2   9   3 2309.94 152.439   5
   2   9   3 2359.94 185.509  19
   2   9   3 2048.73 332.518   2
   2   9   4 1802.33 180.379  13
   2   9   4 1960.13 141.515   5
   2   9   4 1789.22 166.994  19
   2   9   5 250.991 72.7860  13
   2   9   5 223.991 67.6335  19
   2   9   5 246.227 55.0652   5
   2   9   6 1009.74 138.164  13
   2   9   6 856.103 98.7749   5
   2   9   7 4791.92 279.957  13
   2   9   7 4738.63 231.590   5
   2   9   8-18.3310 32.5605  13
   2   9   8 27.7193 30.5105   5
   2   9   9 2011.97 153.892  13
   2   9   9 1893.38 124.588  20
   2   9  10 1136.37 99.7244  13
   2   9  10 830.478 67.4131  20
   2  10 -18 34.9318 27.0805  21
   2  10 -17 76.0138 34.5394  21
   2  10 -16 1581.76 153.115  21
   2  10 -12 2863.62 227.958  21
   2  10 -12 3403.86 584.104   1
   2  10 -11 691.065 111.374  21
   2  10 -11 875.932 296.380   1
   2  10 -10 1317.74 150.008  21
   2  10 -10 1326.03 373.420   1
   2  10  -9 167.974 53.4477  21
   2  10  -9 129.376 31.7887  10
   2  10  -9 248.250 134.824   1
   2  10  -8-19.2827 28.3171  21
   2  10  -8-1.97048 22.5392  10
   2  10  -7 120.019 71.9482   2
   2  10  -7 260.546 64.6655  21
   2  10  -7 236.551 46.2961  10
   2  10  -6 3794.70 221.637  21
   2  10  -6 4091.00 202.976  20
   2  10  -6 4037.79 416.421   2
   2  10  -5 9.69570 39.5425   2
   2  10  -5-36.6114 27.6079  21
   2  10  -5 7.12392 21.5035  20
   2  10  -4 4366.79 224.908  21
   2  10  -4 4510.55 211.555  20
   2  10  -3 2555.86 160.743  20
   2  10  -3 3420.11 432.354   2
   2  10  -2 3772.75 196.717  20
   2  10  -2 5085.90 530.795   2
   2  10  -1 498.931 173.436   2
   2  10  -1 528.461 85.8283  13
   2  10  -1 422.624 70.0595  20
   2  10   0 3914.73 233.185  13
   2  10   0 3696.90 211.242  20
   2  10   1-80.4080 74.9565   2
   2  10   1 25.1217 26.8073  13
   2  10   1 12.7432 22.7041  20
   2  10   1-41.0495 45.3236  19
   2  10   2 83.5101 72.6490   2
   2  10   2 241.560 67.4883  13
   2  10   2 248.873 66.9898  19
   2  10   3 61.5492 46.0282  13
   2  10   3 30.5713 41.6121  19
   2  10   3 40.8227 28.4653   5
   2  10   4 36.2114 39.6099  13
   2  10   4 55.3938 54.2668  19
   2  10   4 23.4958 19.1515   5
   2  10   5 546.044 102.466  13
   2  10   5 483.252 72.0940   5
   2  10   6 2912.19 212.229  13
   2  10   6 2807.47 186.492  20
   2  10   6 3371.81 187.987   5
   2  10   7 43.8118 34.2364  13
   2  10   7-0.91084 18.9387  20
   2  10   7-38.0036 30.5823   5
   2  10   8 3482.64 196.301  13
   2  10   8 3035.94 154.171  20
   2  10   9 408.760 59.1686  13
   2  10   9 340.240 44.1487  20
   2  11 -17 14.1705 19.7441  21
   2  11 -16 97.8521 38.1050  21
   2  11 -15 150.518 47.2350  21
   2  11 -14 2392.15 188.538  21
   2  11 -13 3559.23 235.401  21
   2  11 -12 536.184 94.5827  21
   2  11 -11 86.1687 47.6581  21
   2  11 -10 3191.48 224.085  21
   2  11 -10 3031.12 168.996  10
   2  11  -9 5.32187 23.5458  21
   2  11  -9-4.97229 18.8831  10
   2  11  -8 629.472 96.2128  21
   2  11  -8 684.542 78.2332  10
   2  11  -7 125.871 83.1717   2
   2  11  -7 262.120 60.8383  21
   2  11  -7 252.284 50.3876  10
   2  11  -6 3789.66 222.740  21
   2  11  -6 3928.45 200.287  20
   2  11  -6 3741.24 178.473  10
   2  11  -6 4201.96 462.678   2
   2  11  -5 10.2281 23.1394  21
   2  11  -5 2.15188 29.9578  20
   2  11  -4 1504.58 127.122  20
   2  11  -4 1859.74 326.739   2
   2  11  -3-59.4289 68.1869   2
   2  11  -3 67.0126 35.7538  20
   2  11  -2 2314.78 160.825  20
   2  11  -2 2713.41 425.288   2
   2  11  -1-71.9794 77.9319   2
   2  11  -1 62.6788 37.3225  20
   2  11   0 2853.25 190.690  20
   2  11   0 3017.86 195.418  19
   2  11   0 3354.48 472.076   2
   2  11   1 599.066 192.658   2
   2  11   1 753.039 110.211  13
   2  11   1 809.032 104.987  20
   2  11   1 881.866 115.410  19
   2  11   2 940.095 125.278  13
   2  11   2 1001.81 120.792  20
   2  11   2 886.798 117.627  19
   2  11   3 2211.78 189.583  13
   2  11   3 2073.03 170.550  20
   2  11   3 2296.10 177.432  19
   2  11   4 412.005 86.1737  13
   2  11   4 453.680 79.8853  20
   2  11   5 1785.78 162.948  13
   2  11   5 1753.94 143.437  20
   2  11   6 858.938 107.927  13
   2  11   6 763.288 87.4357  20
   2  11   7 657.834 70.8261  20
   2  11   8 371.228 43.2809  20
   2  12 -16 911.882 90.4852  21
   2  12 -15 1288.59 117.573  21
   2  12 -14 19.2757 24.8499  21
   2  12 -13-5.46173 27.5857  21
   2  12 -12 625.834 92.8931  21
   2  12 -11 463.688 78.6341  21
   2  12 -10 1762.92 159.986  21
   2  12  -9 246.542 60.2322  21
   2  12  -9 284.544 50.4048  10
   2  12  -8 1977.79 165.407  21
   2  12  -8 1766.02 126.207  10
   2  12  -7 661.268 191.683   2
   2  12  -7 465.801 79.7396  21
   2  12  -7 493.537 67.6135  10
   2  12  -6 13.7300 20.5212  20
   2  12  -6 21.6333 27.7204  21
   2  12  -6 56.7772 27.1165  10
   2  12  -5 35.9152 52.0409   2
   2  12  -5 51.3637 32.3599  20
   2  12  -4-92.6356 90.5971   2
   2  12  -4 32.6907 25.0055  20
   2  12  -3 1076.89 277.233   2
   2  12  -3 873.515 98.5452  20
   2  12  -2 1143.69 286.464   2
   2  12  -2 898.922 100.688  20
   2  12  -1 148.592 47.7426  20
   2  12  -1 75.8047 39.4997  19
   2  12   0 371.972 70.1271  20
   2  12   1 1969.01 161.033  20
   2  12   2 750.044 100.518  20
   2  12   3 6652.40 286.043  20
   2  12   4 6079.08 254.727  20
   2  12   5 944.005 92.2803  20
   2  12   6 186.934 37.6390  20
   2  12   6 132.236 22.8319  10
   2  12   7 706.525 55.9050  20
   2  13 -15-13.3780 14.1845  21
   2  13 -14 14.3882 16.1708  21
   2  13 -13 111.083 39.0099  21
   2  13 -12 1118.32 115.395  21
   2  13 -11 2.76300 19.6059  21
   2  13 -10-5.45768 20.9776  21
   2  13  -9 6641.63 288.277  21
   2  13  -9 5943.00 223.698  10
   2  13  -8 242.639 59.5811  21
   2  13  -8 271.360 49.9650  10
   2  13  -7 1862.14 151.987  21
   2  13  -7 1662.84 118.944  10
   2  13  -6 296.101 52.7327  10
   2  13  -5 1135.32 107.093  20
   2  13  -5 1114.16 98.1805  10
   2  13  -4 780.181 89.9847  20
   2  13  -4 811.121 84.5125  10
   2  13  -3 1845.00 137.388  20
   2  13  -2 1759.63 138.253  20
   2  13  -1 1202.40 116.309  20
   2  13   0 258.365 57.3760  20
   2  13   1 386.390 68.8177  20
   2  13   2 2551.18 162.996  20
   2  13   3 8569.30 280.653  20
   2  13   4 1232.13 96.6511  20
   2  13   4 896.466 68.6661  10
   2  13   5 181.667 34.0415  20
   2  14 -13 3070.71 156.232  21
   2  14 -12 1525.96 116.480  21
   2  14 -11-16.6086 18.4999  21
   2  14 -10 319.598 57.9767  21
   2  14  -9 846.730 93.5646  21
   2  14  -9 706.414 74.3417  10
   2  14  -8 6522.61 224.072  10
   2  14  -7 115.048 30.4416  10
   2  14  -6 2533.51 142.236  10
   2  14  -5 230.135 46.1812  10
   2  14  -4 1324.87 111.085  20
   2  14  -4 1291.75 104.378  10
   2  14  -3 2776.47 152.739  10
   2  14  -3 2667.35 156.878  20
   2  14  -2 1250.35 108.434  20
   2  14  -2 1294.06 104.555  10
   2  14  -1 22.1707 27.8695  20
   2  14  -1 30.0817 24.1796  10
   2  14   0 151.003 40.4639  20
   2  14   0 177.518 39.6417  10
   2  14   1 194.257 42.2166  20
   2  14   1 168.952 35.8086  10
   2  14   2 950.271 85.4744  20
   2  14   2 893.364 72.6476  10
   2  14   3 2282.54 119.007  20
   2  14   3 2079.74 94.8592  10
   2  14   4 8.87248 14.7176  20
   2  15  -8 17.6944 15.2097  10
   2  15  -7 2062.91 118.321  10
   2  15  -6 24.1138 16.0656  10
   2  15  -5 2756.88 138.635  10
   2  15  -4 1092.66 89.4541  10
   2  15  -3 1107.65 89.4648  10
   2  15  -2 858.891 81.9179  20
   2  15  -2 907.445 79.8317  10
   2  15  -1 647.569 69.5327  20
   2  15  -1 749.636 70.6078  10
   2  15   0 103.572 30.7698  20
   2  15   0 82.2940 25.1146  10
   2  15   1 96.7141 28.9817  20
   2  15   1 107.503 22.8520  10
   2  16  -7 2345.70 111.770  10
   2  16  -6 113.293 26.2626  10
   2  16  -5 430.814 50.0750  10
   2  16  -4 652.630 60.5633  10
   2  16  -3-4.84453 12.7004  10
   2  16  -2 11.1528 13.9921  10
   2  16  -1 516.126 47.5295  10
   3 -16   4 45.3221 53.6052  18
   3 -16   5 23.3237 64.7770  18
   3 -16   6 4447.99 359.475  18
   3 -16   7 1248.89 174.957  18
   3 -16   8 445.139 100.998  18
   3 -16   9-32.2348 39.6680  18
   3 -16  10 2580.30 183.087  18
   3 -15   2-110.593 93.3590  18
   3 -15   3 788.931 193.480  18
   3 -15   4 78.8760 72.9438  18
   3 -15   5 144.168 85.0964  18
   3 -15   6 1.36916 56.2573  18
   3 -15   7-17.8507 60.1158  18
   3 -15   8 22.8470 45.7565  18
   3 -15   9 1875.75 195.909  18
   3 -15  10 293.286 76.0022  18
   3 -15  11 4.97078 21.6962  18
   3 -14   1 1519.28 249.923  18
   3 -14   2 491.065 146.106  18
   3 -14   3 207.946 99.9241  18
   3 -14   4 175.152 90.1016  18
   3 -14   5 34.7337 56.1799  18
   3 -14   6 135.650 78.7847  18
   3 -14   7 234.901 90.2952  18
   3 -14   8 51.3524 45.8887  18
   3 -14   9 154.462 62.5830  18
   3 -14  10 725.457 122.320  18
   3 -14  11 57.1677 42.2972  18
   3 -14  12 21.4079 24.2940  18
   3 -13   1 541.911 165.397  18
   3 -13   2 355.756 124.331  18
   3 -13   3 53.0749 53.7139  18
   3 -13   4 1298.83 215.590  18
   3 -13   5 1832.84 243.402  18
   3 -13   6-39.7472 45.4323  18
   3 -13   7 103.709 70.7007  18
   3 -13   8 350.268 100.851  18
   3 -13   9 1978.31 217.907  18
   3 -13  10 251.276 71.2343  18
   3 -13  11 549.325 109.737  18
   3 -13  12 38.3383 34.4361  18
   3 -13  13 134.905 46.3830  18
   3 -13  14 460.803 69.7582  12
   3 -12   0 2256.91 293.794  18
   3 -12   1 1008.32 200.582  18
   3 -12   2 3719.92 367.989  18
   3 -12   3 112.469 61.0495  18
   3 -12   4 12189.0 612.284  18
   3 -12   5 156.244 65.1841  18
   3 -12   6 130.342 66.9147  18
   3 -12   7 133.768 67.1412  18
   3 -12   8 1455.18 194.597  18
   3 -12   9 63.2239 45.0435  18
   3 -12  10 103.383 55.6761  18
   3 -12  11-19.3936 52.0291  18
   3 -12  12 1139.82 145.619  18
   3 -12  13 161.380 60.3652  18
   3 -12  14 1471.47 136.353  12
   3 -12  15 154.800 41.0360  12
   3 -11  -1 4121.09 1426.05   3
   3 -11   0-550.603 474.088   3
   3 -11   0-77.8398 56.0903  18
   3 -11   1 2450.20 926.837   3
   3 -11   1 1865.53 248.304  18
   3 -11   2 2776.97 869.818   3
   3 -11   2 1550.06 223.730  18
   3 -11   3 1650.05 644.291   3
   3 -11   3 829.144 156.764  18
   3 -11   4 14690.3 627.909  18
   3 -11   4 14518.2 1834.18   3
   3 -11   5 7626.14 442.282  18
   3 -11   5 7492.06 1303.30   3
   3 -11   6 1331.87 185.126  18
   3 -11   7 5740.58 377.172  18
   3 -11   8 1308.04 186.204  18
   3 -11   9 2251.48 240.215  18
   3 -11  10 2527.43 253.722  18
   3 -11  11 3721.70 295.030  18
   3 -11  12 538.565 111.899  18
   3 -11  13 83.1697 39.8786   6
   3 -11  13 138.758 48.4845  18
   3 -11  14 46.5766 40.0583  12
   3 -11  14-33.6898 24.8697   6
   3 -11  15 3756.85 200.212  12
   3 -11  16 244.625 44.0355  12
   3 -10  -4-1359.39 884.995   3
   3 -10  -3 5051.51 1476.35   3
   3 -10  -2 579.149 493.423   3
   3 -10  -1 5303.57 1301.98   3
   3 -10   0 73.3594 184.572   3
   3 -10   0 105.008 66.4876  18
   3 -10   1 416.380 337.537   3
   3 -10   1 117.799 64.8169  18
   3 -10   2 396.965 317.068   3
   3 -10   2 386.581 97.4525  18
   3 -10   3 1310.46 510.859   3
   3 -10   3 1176.60 171.026  18
   3 -10   4 2332.89 236.172  18
   3 -10   4 3296.17 797.171   3
   3 -10   5 230.062 251.970   3
   3 -10   5 511.796 116.670  18
   3 -10   6 2488.52 729.237   3
   3 -10   6 4152.57 311.819  18
   3 -10   7 11026.8 513.075  18
   3 -10   8 6455.44 399.656  18
   3 -10   9 5630.78 380.861  18
   3 -10  10 35.9134 31.1996   6
   3 -10  10-60.5456 65.1264  18
   3 -10  11 1188.29 156.758   6
   3 -10  11 886.438 148.128  18
   3 -10  12-7.18072 19.3035   6
   3 -10  12 2.98360 51.2438  18
   3 -10  13 263.778 64.3498   6
   3 -10  14 75.7355 47.1960  12
   3 -10  14 111.262 44.0059   6
   3 -10  15 231.779 58.5101  12
   3 -10  15 138.009 42.0454   6
   3 -10  16 182.886 42.8742  12
   3  -9  -5 6288.00 1689.60   3
   3  -9  -4-142.007 268.077   3
   3  -9  -3 633.378 472.461   3
   3  -9  -2 12598.4 1922.02   3
   3  -9  -1 5563.09 375.718  18
   3  -9  -1 8122.34 1461.39   3
   3  -9   0 860.957 445.361   3
   3  -9   0 694.910 131.403  18
   3  -9   1 1385.60 533.988   3
   3  -9   1 1027.41 154.098  18
   3  -9   2 2142.80 634.373   3
   3  -9   2 1266.34 167.612  18
   3  -9   3 323.438 256.309   3
   3  -9   3 37.0089 43.8026  18
   3  -9   4 3804.12 828.452   3
   3  -9   4 2739.44 241.509  18
   3  -9   5 11157.3 485.471  18
   3  -9   5 11738.5 1492.45   3
   3  -9   6 962.776 256.890   3
   3  -9   6 1274.61 165.786  18
   3  -9   7 5063.73 340.346  18
   3  -9   8 4255.48 320.546  18
   3  -9   9 8091.37 391.372   6
   3  -9   9 5594.03 380.407  18
   3  -9  10 30606.6 765.311   6
   3  -9  10 25241.6 799.256  18
   3  -9  11 166.619 58.8617   6
   3  -9  11 144.039 67.5844  18
   3  -9  12 7331.06 364.520   6
   3  -9  12 5732.71 343.399  18
   3  -9  13 405.257 84.2810   6
   3  -9  13 435.138 96.6834  12
   3  -9  14 2204.61 185.700   6
   3  -9  14 2409.79 194.974  12
   3  -9  15 12.3274 29.3201  12
   3  -9  15 35.2786 24.5091   6
   3  -9  16 2513.54 155.283  12
   3  -9  16 2398.41 145.284  15
   3  -8  -6 2719.15 1060.81   3
   3  -8  -5 10796.6 1929.06   3
   3  -8  -4 811.309 503.906   3
   3  -8  -3-216.526 260.587   3
   3  -8  -2 142.148 224.603   3
   3  -8  -1 679.066 380.250   3
   3  -8  -1 250.025 74.4761  18
   3  -8   0 211.447 211.836   3
   3  -8   0 138.407 57.0636  18
   3  -8   1 479.280 292.884   3
   3  -8   1 91.3228 43.9783  18
   3  -8   2 787.064 373.253   3
   3  -8   2 613.588 114.321  18
   3  -8   3 730.853 354.110   3
   3  -8   3 149.060 57.5266  18
   3  -8   4 146.856 151.969   3
   3  -8   4 269.936 75.5982  18
   3  -8   5 2576.57 698.812   3
   3  -8   5 3087.92 247.109  18
   3  -8   6 82.3280 171.898   3
   3  -8   6 11.9330 36.2856  18
   3  -8   7 4158.72 302.242  18
   3  -8   8 697.370 131.077  18
   3  -8   9 1019.00 161.376  18
   3  -8  10 841.440 149.681  18
   3  -8  11 429.909 113.040  18
   3  -8  12 1328.94 151.914   6
   3  -8  13 110.773 45.3297   6
   3  -8  13 187.224 64.5808  12
   3  -8  14 447.657 85.2326   6
   3  -8  14 444.988 86.9852  12
   3  -8  15 207.308 59.6944  12
   3  -8  15 240.854 60.1415   6
   3  -8  16 127.775 40.6378  12
   3  -8  16 108.215 34.4228   6
   3  -8  16 122.253 34.0393  15
   3  -7  -6 3861.08 1147.89   3
   3  -7  -5 3664.57 951.980   3
   3  -7  -4 850.343 456.374   3
   3  -7  -3 2773.19 797.059   3
   3  -7  -2 22522.1 2058.88   3
   3  -7  -1 1451.84 529.095   3
   3  -7   0 124.790 157.751   3
   3  -7   1 1600.67 513.861   3
   3  -7   1 1294.41 148.509  18
   3  -7   2 875.532 373.447   3
   3  -7   2 788.188 119.503  18
   3  -7   3 402.849 195.674   3
   3  -7   3 169.348 56.6462  18
   3  -7   4-483.202 289.909   3
   3  -7   4 78.5316 46.5637  18
   3  -7   5 340.000 235.593   3
   3  -7   5 663.339 115.261  18
   3  -7   6 1139.22 448.564   3
   3  -7   6 1489.05 181.005  18
   3  -7   7 2861.39 251.661  18
   3  -7   8 55.0749 31.9711  18
   3  -7   9 1755.60 205.806  18
   3  -7  10 45.3491 40.7255  18
   3  -7  11-19.7284 30.8699  18
   3  -7  12 382.114 105.521  12
   3  -7  13 4083.40 265.833   6
   3  -7  13 4193.12 281.123  12
   3  -7  14 1860.26 170.829   6
   3  -7  14 1675.96 166.818  12
   3  -7  15 52.9752 40.2833  12
   3  -7  15 45.1555 26.0727   6
   3  -7  16 80.8168 35.1094  12
   3  -7  16 69.0178 32.4489   6
   3  -7  16 52.9289 29.8276  15
   3  -6  -7 14733.1 2044.08   3
   3  -6  -6-128.587 206.185   3
   3  -6  -5 321.456 163.095   3
   3  -6  -4 1610.78 553.176   3
   3  -6  -3 244.564 274.364   3
   3  -6  -2 3937.31 793.228   3
   3  -6  -1 2293.45 582.350   3
   3  -6   0 36.0604 141.506   3
   3  -6   1 3829.60 710.831   3
   3  -6   2 2484.55 566.411   3
   3  -6   3 1098.74 397.891   3
   3  -6   4 4974.32 291.461  18
   3  -6   4 4785.91 829.149   3
   3  -6   5 430.263 57.6209   7
   3  -6   5 812.514 380.298   3
   3  -6   5 451.872 96.0220  18
   3  -6   6 4675.27 200.207   7
   3  -6   6 4128.88 286.531  18
   3  -6   7 12349.5 335.631   7
   3  -6   7 11556.4 487.042  18
   3  -6   8 343.894 88.6113  18
   3  -6   9 1295.38 174.845  18
   3  -6  10 9189.81 445.254  18
   3  -6  11 492.882 110.833  12
   3  -6  12 88.7618 61.0728  12
   3  -6  13 22.1400 41.8075  12
   3  -6  14 93.6410 46.5094   6
   3  -6  14 80.8726 36.8925  12
   3  -6  15 1459.31 144.050   6
   3  -6  15 1394.72 139.939  12
   3  -6  15 1556.43 145.076  15
   3  -6  16 1610.60 137.767   6
   3  -6  16 1523.05 121.136  15
   3  -5  -9 15684.2 1435.05   1
   3  -5  -7 2039.63 679.878   3
   3  -5  -6 1927.40 629.484   3
   3  -5  -5 374.262 221.017   3
   3  -5  -4 7529.73 1095.39   3
   3  -5  -3 2502.30 605.887   3
   3  -5  -2 2251.78 553.784   3
   3  -5  -1 30371.8 1952.63   3
   3  -5   0 277.513 136.079   3
   3  -5   1 10576.8 1148.96   3
   3  -5   2 8553.64 1046.38   3
   3  -5   3 906.699 369.737   3
   3  -5   4 40169.1 488.297   7
   3  -5   4 31179.5 2112.37   3
   3  -5   5 11020.4 270.666   7
   3  -5   5 6851.66 997.640   3
   3  -5   6 1796.04 117.231   7
   3  -5   6 1903.68 185.755  18
   3  -5   7 1436.35 112.312   7
   3  -5   7 1619.08 178.580  18
   3  -5   8 3974.56 193.721   7
   3  -5   8 3919.61 267.343  11
   3  -5   8 3999.17 288.516  18
   3  -5   9 55.3868 23.0474   7
   3  -5   9 72.9491 44.5666  11
   3  -5  10 983.868 132.836  11
   3  -5  11 2859.88 243.372  12
   3  -5  11 2672.87 213.208  11
   3  -5  12 105.276 58.6871  12
   3  -5  12 48.2077 29.8356  11
   3  -5  13 2360.18 208.393  12
   3  -5  14 871.742 119.533   6
   3  -5  14 824.846 121.173  12
   3  -5  15 98.5590 37.3229   6
   3  -5  15 168.812 50.1331  15
   3  -5  16 1763.09 142.635   6
   3  -5  16 1767.64 130.537  15
   3  -5  17 40.6317 17.8233  13
   3  -4 -10 192.078 160.820   1
   3  -4  -9-201.727 149.075   1
   3  -4  -7 934.854 420.449   3
   3  -4  -6 8580.48 1181.37   3
   3  -4  -5 14376.5 1443.84   3
   3  -4  -4 7207.40 973.277   3
   3  -4  -3 456.539 246.164   3
   3  -4  -2 8286.67 974.702   3
   3  -4  -1 29625.8 1803.51   3
   3  -4   0 4686.61 727.189   3
   3  -4   1 578.117 263.408   3
   3  -4   2 101.803 116.651   3
   3  -4   3 6510.00 926.942   3
   3  -4   4 3170.42 129.851   7
   3  -4   4 2386.16 545.224   3
   3  -4   5 2903.07 131.824   7
   3  -4   5 1665.90 460.754   3
   3  -4   6 7026.30 219.119   7
   3  -4   6 6225.88 303.589  11
   3  -4   7 3834.31 173.975   7
   3  -4   7 3421.61 232.613  11
   3  -4   7 3458.10 254.057  18
   3  -4   8 1406.77 113.148   7
   3  -4   8 1562.70 158.887  11
   3  -4   8 1481.00 168.988  18
   3  -4   9 2152.20 147.179   7
   3  -4   9 2332.93 213.724  12
   3  -4   9 2460.25 200.745  11
   3  -4   9 2079.46 200.114  18
   3  -4  10 154.947 75.2130  12
   3  -4  10 118.926 39.9777  11
   3  -4  11 4130.20 282.595  12
   3  -4  11 3531.60 230.597  11
   3  -4  12 4447.62 290.184  12
   3  -4  12 4024.20 240.986  11
   3  -4  13 2268.46 202.428  12
   3  -4  13 1868.56 158.216  11
   3  -4  14 6.22403 33.8759  12
   3  -4  14-10.2095 32.9096  15
   3  -4  15 770.063 103.006   6
   3  -4  15 631.504 90.4562  15
   3  -4  16-40.8354 24.1280   6
   3  -4  16 4.11151 20.9609  15
   3  -4  17 57.1907 23.6692  13
   3  -3 -11 5407.71 799.836   1
   3  -3 -10 4171.06 644.480   1
   3  -3  -9 4077.63 587.453   1
   3  -3  -7 2810.42 643.334   3
   3  -3  -6 602.078 288.049   3
   3  -3  -5 636.924 284.039   3
   3  -3  -4 52.7711 99.5553   3
   3  -3  -3 11050.9 1086.42   3
   3  -3  -2 19541.4 1404.20   3
   3  -3  -1 5074.76 716.590   3
   3  -3   0 6835.65 853.780   3
   3  -3   1 1349.54 421.993   3
   3  -3   2 408.111 293.438   3
   3  -3   3 878.006 339.531   3
   3  -3   4 926.268 350.457   3
   3  -3   5 47605.3 517.683   7
   3  -3   5 26503.4 1681.65   3
   3  -3   6 19977.5 360.251   7
   3  -3   6 18518.8 499.186  11
   3  -3   7 12403.2 304.439   7
   3  -3   7 12552.3 418.758  11
   3  -3   8 13.5574 12.3013   7
   3  -3   8 60.3529 33.8489  12
   3  -3   8 22.9037 17.8367  11
   3  -3   8 10.0452 31.3840  18
   3  -3   9 558.981 74.6657   7
   3  -3   9 574.539 105.006  12
   3  -3   9 612.814 93.1874  11
   3  -3  10 325.889 59.5636   7
   3  -3  10 442.013 95.3466  12
   3  -3  10 351.000 71.3185  11
   3  -3  11 17140.0 559.756  12
   3  -3  11 16226.1 473.420  11
   3  -3  12 125.818 45.1959  12
   3  -3  12 151.494 48.6787  11
   3  -3  13 1727.61 176.984  12
   3  -3  13 1559.74 137.562  11
   3  -3  13 1772.94 178.558  15
   3  -3  14 256.773 64.1426  15
   3  -3  15 8.94892 16.2553   6
   3  -3  15-12.8109 19.2342  15
   3  -3  16 147.795 46.0158  13
   3  -2 -12 5353.69 811.960   1
   3  -2 -11 10226.4 1022.02   1
   3  -2 -10 17060.1 1218.98   1
   3  -2  -9 872.840 248.822   1
   3  -2  -7 177.675 156.997   3
   3  -2  -6 1655.33 442.225   3
   3  -2  -5 94.7906 119.029   3
   3  -2  -4 1380.62 375.130   3
   3  -2  -3 1424.23 377.852   3
   3  -2  -2 847.924 284.118   3
   3  -2  -1 2390.86 479.051   3
   3  -2   0 543.087 271.940   3
   3  -2   1 835.623 324.011   3
   3  -2   2 1061.91 341.304   3
   3  -2   3 434.215 243.557   3
   3  -2   4 518.628 279.915   3
   3  -2   5 9045.17 897.448   3
   3  -2   6 86.9749 24.9657   7
   3  -2   7 2921.87 145.253   7
   3  -2   7 2740.92 196.073  12
   3  -2   7 2836.56 188.384  11
   3  -2   8 177.562 39.7872   7
   3  -2   8 191.360 58.3273  12
   3  -2   8 211.475 52.9461  11
   3  -2   9 2705.02 162.545   7
   3  -2   9 2755.06 211.673  12
   3  -2   9 2910.38 193.905  11
   3  -2  10 7098.67 277.850   7
   3  -2  10 7696.84 363.120  12
   3  -2  10 7456.91 308.941  11
   3  -2  11 1283.97 153.646  12
   3  -2  11 1160.85 122.611  11
   3  -2  12 837.678 125.982  12
   3  -2  12 680.562 93.0858  11
   3  -2  12 834.016 123.102  15
   3  -2  13 564.555 81.2802  11
   3  -2  13 613.872 108.313  15
   3  -2  14 2246.17 157.900  16
   3  -2  14 2630.52 194.129  15
   3  -2  15 932.102 105.936   6
   3  -2  15 955.944 114.649  13
   3  -2  15 978.337 106.378  15
   3  -2  16 840.026 93.0633  13
   3  -1 -12 2806.73 535.568   1
   3  -1 -11 692.413 246.085   1
   3  -1 -10 1669.91 346.786   1
   3  -1  -9 10152.7 790.311   1
   3  -1  -8 735.018 275.670   3
   3  -1  -8 1644.68 292.941   1
   3  -1  -7-71.1939 104.842   3
   3  -1  -6 5369.08 725.291   3
   3  -1  -5 382.205 219.506   3
   3  -1  -4 195.131 155.639   3
   3  -1  -3 603.426 241.155   3
   3  -1  -2 16852.9 1223.57   3
   3  -1  -1 147.113 133.071   3
   3  -1   0 10436.3 998.946   3
   3  -1   1-10.8453 104.540   3
   3  -1   2 9841.64 990.327   3
   3  -1   3 41.5154 98.8933   3
   3  -1   4 6430.14 734.080   3
   3  -1   5 5709.40 663.894   3
   3  -1   6 3307.55 143.686   7
   3  -1   6 2375.37 433.142   2
   3  -1   7 3765.32 164.313   7
   3  -1   7 3685.94 217.364  12
   3  -1   7 3837.80 207.650  11
   3  -1   8 20.7656 9.33155   7
   3  -1   8 13.7741 22.4900  12
   3  -1   8 57.4458 24.6491  11
   3  -1   9 404.200 63.4487   7
   3  -1   9 317.073 73.3706  12
   3  -1   9 425.516 72.6983  11
   3  -1  10 17859.9 442.101   7
   3  -1  10 19062.5 567.173  12
   3  -1  10 17748.8 460.777  11
   3  -1  10 18530.2 573.645  15
   3  -1  11 3012.11 232.476  12
   3  -1  11 2934.19 186.745  11
   3  -1  11 3132.19 235.546  15
   3  -1  12 4512.15 229.016  11
   3  -1  12 4864.67 291.577  15
   3  -1  13 82.9082 30.8004  11
   3  -1  13 117.285 40.3993  16
   3  -1  13 131.867 49.5676  15
   3  -1  14-3.60230 17.0942   6
   3  -1  14 33.9847 43.6220  15
   3  -1  15 37.8501 30.8038  13
   3  -1  15-29.5639 20.0938   6
   3  -1  16 165.036 40.0725  13
   3   0 -13 7255.50 878.804   1
   3   0 -12 5173.16 952.258   1
   3   0 -11-39.2301 66.3847   1
   3   0 -10 71.5100 75.0599   1
   3   0  -9 1080.63 248.077   1
   3   0  -8 174.169 128.088   3
   3   0  -8-26.9049 39.3276   1
   3   0  -7 12096.2 691.611   1
   3   0  -7 6304.60 737.756   3
   3   0  -6-17.9435 70.4893   3
   3   0  -5 5438.04 703.291   3
   3   0  -4 416.161 230.191   3
   3   0  -3 138.859 128.234   3
   3   0  -2 558.448 239.487   3
   3   0  -1-208.787 149.745   3
   3   0   0 538.182 260.507   3
   3   0   1 1619.76 385.262   3
   3   0   2 470.254 215.670   3
   3   0   3 601.522 224.176   3
   3   0   4 70.6671 106.508   3
   3   0   5 2674.12 447.961   2
   3   0   6 4058.04 162.153   7
   3   0   6 3501.53 198.305  12
   3   0   6 3308.16 460.618   2
   3   0   7 1522.84 106.469   7
   3   0   7 1532.37 140.990  12
   3   0   7 1380.30 120.346  11
   3   0   8 5380.20 213.694   7
   3   0   8 5128.35 272.011  12
   3   0   8 4985.01 231.537  11
   3   0   9 533.678 72.1312   7
   3   0   9 307.377 72.4114  12
   3   0   9 314.529 60.5719  11
   3   0   9 380.096 81.3505  15
   3   0  10 751.275 92.1552   7
   3   0  10 780.824 94.1065  11
   3   0  10 905.765 127.663  15
   3   0  11 8232.06 303.614  11
   3   0  11 8852.77 390.858  15
   3   0  12 73.1687 30.4728  11
   3   0  12 67.4019 39.7117  16
   3   0  12 45.5529 24.0430  15
   3   0  13 93.3041 44.5714  13
   3   0  13 108.205 33.5625  16
   3   0  13 72.2094 38.4641  15
   3   0  14 729.385 91.6029   6
   3   0  14 657.924 99.6249  13
   3   0  15 314.337 59.9978  13
   3   1 -13 901.905 292.584   1
   3   1 -12 2246.47 419.442   1
   3   1 -11 1325.87 300.576   1
   3   1 -10 1722.04 317.001   1
   3   1  -9 19.2081 71.9977   1
   3   1  -8 1770.69 277.434   1
   3   1  -8 1722.93 340.237   3
   3   1  -7 8537.23 566.894   1
   3   1  -7 5751.95 676.849   3
   3   1  -6 2628.32 295.493   1
   3   1  -6 1711.59 382.058   3
   3   1  -5 2613.22 489.243   3
   3   1  -4 354.618 197.490   3
   3   1  -3 10.8991 84.5228   3
   3   1  -2 14489.0 1154.01   3
   3   1  -1 20708.9 1372.88   3
   3   1   0 6404.67 761.198   3
   3   1   1 883.586 272.574   3
   3   1   2 5509.74 662.586   3
   3   1   3 4805.25 603.386   3
   3   1   4 5588.31 631.781   2
   3   1   5 3008.10 430.400   2
   3   1   6 1565.25 134.159  12
   3   1   6 1466.99 267.623   2
   3   1   6 1630.51 144.634  15
   3   1   7 32.1225 19.3687   7
   3   1   7-21.0926 24.6665  12
   3   1   7-13.4631 15.2085  11
   3   1   7 8.92861 23.2490  15
   3   1   8 11.6503 19.3314   7
   3   1   8-24.6600 26.2716  11
   3   1   8 23.8484 35.1449  15
   3   1   9 691.018 83.3533   7
   3   1   9 596.207 78.5478  11
   3   1   9 664.697 112.644  15
   3   1  10 8.70397 20.6264   7
   3   1  10 12.4039 16.7368  11
   3   1  10 40.8136 38.0362  15
   3   1  11 13335.4 368.366  11
   3   1  11 13235.1 426.284  16
   3   1  12 3112.73 237.018  13
   3   1  12 2930.22 190.329  16
   3   1  12 2880.66 214.567  15
   3   1  13 14233.4 475.660  13
   3   1  13 13670.0 364.572  16
   3   1  14 28.3960 32.5779  13
   3   1  15 196.007 45.8015  13
   3   2 -13 228.615 149.419   1
   3   2 -12 2.69775 42.7696   1
   3   2 -11 190.536 115.109   1
   3   2 -10 634.151 191.145   1
   3   2  -9 12998.1 798.017   1
   3   2  -8 10236.7 665.658   1
   3   2  -8 10118.2 823.953   3
   3   2  -7 258.243 104.898   1
   3   2  -7 316.297 152.933   3
   3   2  -6 387.186 122.655   1
   3   2  -6 384.999 176.917   3
   3   2  -5 74.6789 53.2863   1
   3   2  -5 207.299 138.344   3
   3   2  -4 3581.27 318.272   1
   3   2  -4 2812.85 495.695   3
   3   2  -3 2354.86 244.806   1
   3   2  -3 1993.33 424.578   3
   3   2  -2 582.072 117.937   1
   3   2  -2 550.705 224.420   3
   3   2  -1 188.850 59.5824   1
   3   2  -1 135.733 119.948   3
   3   2   0 1857.68 152.053   1
   3   2   0 1958.13 416.443   3
   3   2   1 13608.9 1057.04   3
   3   2   2 438.008 190.439   2
   3   2   3 3393.81 470.528   2
   3   2   4 1445.59 285.441   2
   3   2   5 1732.31 291.040   2
   3   2   5 1593.15 139.004  15
   3   2   6 23368.3 403.735   7
   3   2   6 25484.8 1025.71   2
   3   2   7 5672.71 211.828   7
   3   2   7 5495.62 289.561  15
   3   2   8 188.297 41.0651   7
   3   2   8 39.2959 50.8376  15
   3   2   9 782.000 89.5087   7
   3   2   9 906.979 115.270  16
   3   2   9 706.192 112.783  15
   3   2  10-8.29181 16.0337   7
   3   2  10-33.5835 39.6118  13
   3   2  10 59.3127 43.0123  16
   3   2  10-1.19508 28.3707  15
   3   2  11 358.723 90.5593  13
   3   2  11 357.711 67.9725  16
   3   2  11 343.734 77.1409  15
   3   2  12 336.899 84.8137  13
   3   2  12 196.122 48.0774  16
   3   2  13 2780.40 201.322  13
   3   2  14-10.0233 21.9428  13
   3   2  15 941.192 84.5977  13
   3   3 -13 1730.78 386.563   1
   3   3 -12 3254.67 499.794   1
   3   3 -11-11.3603 59.5925   1
   3   3 -10 4079.73 477.627   1
   3   3  -9 6560.07 575.741   1
   3   3  -8 1453.67 257.208   1
   3   3  -7 5874.20 497.736   1
   3   3  -7 4706.95 473.607   2
   3   3  -6 1096.75 207.772   1
   3   3  -6 633.799 196.595   2
   3   3  -6 1224.17 309.113   3
   3   3  -5 144.129 100.785   2
   3   3  -5 245.923 87.3799   1
   3   3  -5 241.820 147.212   3
   3   3  -4 336.638 104.834   1
   3   3  -4 363.715 180.401   3
   3   3  -3 6319.45 423.402   1
   3   3  -3 6320.73 764.111   3
   3   3  -2 230.181 73.5662   1
   3   3  -2 244.602 152.912   2
   3   3  -2 160.982 131.083   3
   3   3  -1 216.226 144.284   2
   3   3  -1 205.633 55.8090   1
   3   3   0 262.594 159.936   2
   3   3   1 141.751 111.758   2
   3   3   2 3992.32 487.135   2
   3   3   3 1471.30 129.567   5
   3   3   3 1399.73 273.278   2
   3   3   4 4857.65 241.884   5
   3   3   4 4615.91 231.845  15
   3   3   5 2356.71 192.147  23
   3   3   5 3232.33 219.588   5
   3   3   5 2885.40 351.481   2
   3   3   5 2549.08 182.367  15
   3   3   6 7064.89 229.756   7
   3   3   6 7064.57 338.945  23
   3   3   6 7014.74 321.707  15
   3   3   7 418.407 59.9299   7
   3   3   7 459.657 92.5934  23
   3   3   7 398.171 78.9233  16
   3   3   7 524.306 98.1958  15
   3   3   8 2435.28 153.379   7
   3   3   8 2808.22 221.117  13
   3   3   8 2612.96 217.557  23
   3   3   8 2438.07 186.260  16
   3   3   8 2517.11 209.171  15
   3   3   9 1692.65 130.972   7
   3   3   9 1728.93 179.068  13
   3   3   9 1667.53 174.823  23
   3   3   9 1631.84 152.857  16
   3   3   9 1681.85 172.609  15
   3   3  10-20.4464 30.1212  13
   3   3  10 57.4823 43.1292  23
   3   3  10 12.7775 22.3976  16
   3   3  11 94.8815 44.4627  13
   3   3  11 73.6414 34.7404  16
   3   3  12 2134.30 184.759  13
   3   3  12 2172.24 140.242  16
   3   3  13 1639.24 144.956  13
   3   3  14-6.06522 20.2510  13
   3   4 -14 951.151 306.377   1
   3   4 -13 3653.13 552.753   1
   3   4 -12 24.9814 59.6020   1
   3   4 -11-12.8183 40.1937   1
   3   4 -10 3481.76 459.239   1
   3   4  -9 10691.2 772.447   1
   3   4  -8 4226.08 469.055   1
   3   4  -7 5198.86 501.267   1
   3   4  -7 4151.45 413.244   2
   3   4  -6-88.8093 67.0060   1
   3   4  -6 40.7355 48.8447   2
   3   4  -5 6102.98 496.721   1
   3   4  -5 4442.30 514.779   2
   3   4  -4 49.8010 47.7624   1
   3   4  -4 16.0998 80.1767   2
   3   4  -3 18485.7 711.146   1
   3   4  -3 16347.7 1092.81   2
   3   4  -2 17226.8 600.688   1
   3   4  -2 15848.8 1061.67   2
   3   4  -1 3936.28 515.016   2
   3   4   0 1389.46 301.706   2
   3   4   1 9109.52 729.912   2
   3   4   2 617.533 176.954   2
   3   4   3 4494.07 213.658   5
   3   4   3 4386.75 437.861   2
   3   4   3 4729.11 230.389  16
   3   4   3 4904.68 236.215  15
   3   4   4 557.081 78.3939  18
   3   4   4 618.517 89.2644  13
   3   4   4 613.930 166.109   2
   3   4   4 617.178 100.542  23
   3   4   4 718.945 92.4619   5
   3   4   4 702.981 94.5101  16
   3   4   4 700.975 97.2903  15
   3   4   5 3322.80 216.600  13
   3   4   5 3498.00 244.887  23
   3   4   5 3967.39 385.678   2
   3   4   5 3624.83 219.018  16
   3   4   5 3514.43 225.052  15
   3   4   6 198.427 40.8374   7
   3   4   6 231.865 60.9511  13
   3   4   6 242.369 73.4304  23
   3   4   6 350.941 86.7899   5
   3   4   6 266.970 65.6010  16
   3   4   6 233.617 70.9108  15
   3   4   7 711.404 78.9947   7
   3   4   7 855.692 122.232  13
   3   4   7 728.297 117.292  23
   3   4   7 801.062 110.747  16
   3   4   7 751.900 114.921  15
   3   4   8 39.9986 20.5936   7
   3   4   8 21.5703 39.6010  13
   3   4   8-6.22648 34.0495  23
   3   4   8-3.22736 21.6695  16
   3   4   9 2260.07 205.302  13
   3   4   9 2055.20 198.518  23
   3   4   9 1931.40 161.129  16
   3   4  10 1984.84 190.878  13
   3   4  10 1861.46 149.323  16
   3   4  11 693.679 108.443  13
   3   4  11 705.775 84.4477  16
   3   4  12 1257.79 132.235  13
   3   4  13 358.711 63.5685  13
   3   5 -14 744.860 274.650   1
   3   5 -13 19325.9 1277.48   1
   3   5 -12 1281.02 315.455   1
   3   5 -11 35.5626 68.7158   1
   3   5 -10 5443.74 612.756   1
   3   5 -10 5259.84 207.947  17
   3   5  -9 113.080 65.1780   1
   3   5  -9 115.858 32.1362  17
   3   5  -8 6142.71 604.435   1
   3   5  -8 5867.00 407.087   2
   3   5  -7 13013.9 854.124   1
   3   5  -7 10773.3 611.613   2
   3   5  -6 63.6169 65.8306   2
   3   5  -6 77.3069 59.8614   1
   3   5  -5 950.618 204.055   1
   3   5  -5 513.406 162.169   2
   3   5  -4 413.618 146.341   2
   3   5  -4 504.291 134.385   1
   3   5  -3 5510.87 565.241   2
   3   5  -3 5154.18 382.725   1
   3   5  -2 160.119 105.725   2
   3   5  -2 95.3008 38.3546   1
   3   5  -1 8969.49 720.255   2
   3   5   0 105.253 69.4039   2
   3   5   1 875.556 212.130   2
   3   5   2 1491.02 256.181   2
   3   5   2 1261.71 117.746  16
   3   5   3 632.708 90.9548  13
   3   5   3 572.364 151.817   2
   3   5   3 805.515 89.4499   5
   3   5   3 634.267 90.5992  16
   3   5   4 2904.47 201.087  13
   3   5   4 3494.55 186.975   5
   3   5   4 2710.44 329.658   2
   3   5   4 3124.16 204.521  16
   3   5   5 6052.87 304.369  13
   3   5   5 6543.77 511.041   2
   3   5   5 6467.22 301.795  16
   3   5   6 346.576 53.9252   7
   3   5   6 362.809 81.9582  13
   3   5   6 436.148 85.8751   5
   3   5   6 470.992 87.7117  16
   3   5   7 126.900 56.9305  13
   3   5   7 236.107 67.9576   5
   3   5   7 155.246 47.2287  16
   3   5   8-5.50760 31.5064  13
   3   5   8-9.91870 31.4482  16
   3   5   9 520.532 102.587  13
   3   5   9 504.328 81.3220  16
   3   5  10 2633.53 209.613  13
   3   5  10 2378.88 157.678  16
   3   5  11 467.716 88.0890  13
   3   5  11 425.767 59.6005  16
   3   5  12 2068.62 152.619  13
   3   5  13 201.734 41.3047  13
   3   6 -13 9366.57 900.451   1
   3   6 -12 257.324 150.487   1
   3   6 -11 831.456 255.145   1
   3   6 -10 1793.73 121.299  17
   3   6 -10 2241.13 424.080   1
   3   6  -9 384.307 187.636   1
   3   6  -9 270.995 48.9162  17
   3   6  -8 1097.92 279.969   1
   3   6  -8 805.184 85.9798  17
   3   6  -8 808.972 155.700   2
   3   6  -7 2793.16 163.408  17
   3   6  -7 2449.29 276.955   2
   3   6  -7 2834.66 422.887   1
   3   6  -6 72.4550 52.3477   2
   3   6  -6 70.8625 66.7923   1
   3   6  -6 78.0587 33.9274  17
   3   6  -5 3051.28 362.837   2
   3   6  -5 3214.16 383.461   1
   3   6  -4 384.448 118.710   1
   3   6  -4 294.111 119.907   2
   3   6  -3 23.1392 44.7018   2
   3   6  -3 54.4933 43.5979   1
   3   6  -2 2696.97 375.035   2
   3   6  -1 2.21726 30.6195   2
   3   6   0 2353.76 337.889   2
   3   6   0 2427.06 150.662  16
   3   6   1 209.707 52.0429  13
   3   6   1 179.196 99.4618   2
   3   6   1 181.325 48.5161  16
   3   6   2 77.2894 39.6114  13
   3   6   2 41.6684 66.3533   2
   3   6   2 67.5833 38.3007  16
   3   6   3 2273.21 178.855  13
   3   6   3 2527.72 150.339   5
   3   6   3 2280.83 304.391   2
   3   6   3 2367.23 179.751  16
   3   6   4 64.1793 58.6285   2
   3   6   4 35.4367 25.1254  13
   3   6   4 33.5592 29.5393   5
   3   6   4 47.4860 37.1026  16
   3   6   5 41.1094 48.3518   2
   3   6   5 78.9632 44.3652  13
   3   6   5 101.258 42.5054   5
   3   6   5 154.094 58.9132  16
   3   6   6 2294.20 200.938  13
   3   6   6 2335.02 185.088  16
   3   6   7 2939.63 230.124  13
   3   6   7 2730.50 195.496  16
   3   6   8 889.740 126.780  13
   3   6   8 786.865 100.962  16
   3   6   9 356.232 83.6953  13
   3   6   9 346.636 64.0731  16
   3   6  10 2694.29 199.177  13
   3   6  11 191.762 60.0263  13
   3   6  12 1700.72 120.961  13
   3   7 -13 436.950 199.049   1
   3   7 -12 3316.37 549.498   1
   3   7 -11 1830.99 121.488  17
   3   7 -11 1932.09 421.499   1
   3   7 -10-80.6683 93.5272   1
   3   7 -10 22.0790 21.2693  17
   3   7  -9 1001.09 292.866   1
   3   7  -9 780.748 83.8474  17
   3   7  -8 574.013 127.068   2
   3   7  -8 691.858 240.322   1
   3   7  -8 775.628 85.8831  17
   3   7  -7 2407.74 155.079  17
   3   7  -7 2048.41 249.364   2
   3   7  -7 2460.62 411.445   1
   3   7  -6-18.8896 39.8242   1
   3   7  -6 64.8446 49.9999   2
   3   7  -6-1.43291 17.3402  17
   3   7  -5 321.699 114.436   2
   3   7  -5 315.909 57.3138  17
   3   7  -5 150.793 91.9647   1
   3   7  -4 1061.67 102.144  17
   3   7  -4 1090.18 221.763   2
   3   7  -4 973.255 190.195   1
   3   7  -3 547.506 164.006   2
   3   7  -3 393.882 58.1807  17
   3   7  -2 8379.69 261.115  17
   3   7  -2 8328.78 272.399  16
   3   7  -1 691.284 88.3538  13
   3   7  -1 680.665 71.5692  17
   3   7  -1 652.259 80.4685  16
   3   7   0 5685.50 260.517  13
   3   7   0 5796.96 200.792  17
   3   7   0 6540.45 553.239   2
   3   7   0 5979.58 249.063  16
   3   7   1 2218.49 168.546  13
   3   7   1 2353.38 322.782   2
   3   7   1 2302.07 165.250  16
   3   7   2 161.748 88.4220   2
   3   7   2 135.321 45.4834  13
   3   7   2 138.029 49.7500  16
   3   7   3 627.573 157.678   2
   3   7   3 482.194 86.3465  13
   3   7   3 585.473 94.4978  16
   3   7   4 2973.51 219.314  13
   3   7   4 3579.83 193.573   5
   3   7   4 3620.71 406.298   2
   3   7   4 3242.11 221.267  16
   3   7   5 8.60983 33.3230  13
   3   7   5 66.7721 37.7074   5
   3   7   5 14.3121 27.6673  16
   3   7   6 894.506 130.593  13
   3   7   6 965.059 120.629  16
   3   7   7 3082.66 233.138  13
   3   7   7 3020.04 198.648  16
   3   7   8 558.284 102.499  13
   3   7   8 582.749 85.1871  16
   3   7   9 2367.30 187.521  13
   3   7  10 1782.74 146.257  13
   3   7  11 241.558 49.0633  13
   3   8 -13 2773.57 505.566   1
   3   8 -12 753.983 267.630   1
   3   8 -11 44.9195 83.1660   1
   3   8 -11 143.655 35.6127  17
   3   8 -10 293.221 168.552   1
   3   8 -10 132.961 34.6011  17
   3   8  -9 14919.9 373.060  17
   3   8  -9 17926.5 1247.38   1
   3   8  -8 453.161 189.342   1
   3   8  -8 217.702 82.8276   2
   3   8  -8 267.300 51.9571  17
   3   8  -7 1262.18 200.455   2
   3   8  -7 1523.72 125.788  17
   3   8  -7 1430.12 303.973   1
   3   8  -6 2164.94 151.353  17
   3   8  -6 2024.49 279.114   2
   3   8  -6 1853.87 323.725   1
   3   8  -5 0.54430 14.3021  17
   3   8  -5-51.0151 49.5975   1
   3   8  -4 3275.51 175.949  20
   3   8  -4 3649.37 191.530  17
   3   8  -4 3753.73 410.148   2
   3   8  -3 1232.41 109.865  20
   3   8  -3 1395.79 114.304  17
   3   8  -3 1424.08 260.619   2
   3   8  -2 2.06821 20.6930  13
   3   8  -2 6.54730 12.7983  17
   3   8  -1 1064.95 113.278  13
   3   8  -1 1097.66 233.908   2
   3   8  -1 1119.97 112.205  16
   3   8   0 502.298 79.7615  13
   3   8   0 537.791 160.964   2
   3   8   0 532.113 80.5176  16
   3   8   1 215.985 103.941   2
   3   8   1 374.317 73.8126  13
   3   8   1 293.732 64.6277  16
   3   8   2-78.7128 66.7074   2
   3   8   2-6.32247 32.7774  13
   3   8   2 7.52325 26.3359  16
   3   8   3-40.7126 52.7603   2
   3   8   3-31.8853 36.2906  13
   3   8   3 16.4280 35.1673  16
   3   8   4 279.179 120.884   2
   3   8   4 115.416 52.8544  13
   3   8   4 186.532 63.8510  16
   3   8   5 553.127 95.5136  13
   3   8   5 751.704 99.1174   5
   3   8   5 608.754 99.9897  16
   3   8   6 427.008 84.2921  13
   3   8   6 437.600 89.9098   5
   3   8   6 343.255 73.0454  16
   3   8   7-32.6470 32.5518  13
   3   8   8-17.0582 28.0020  13
   3   8   9 381.207 69.8526  13
   3   8  10 92.9761 34.3265  13
   3   8  10 47.9072 20.5697  20
   3   9 -12 4751.16 681.115   1
   3   9 -11 996.678 312.312   1
   3   9 -10 472.353 212.745   1
   3   9  -9 3717.72 189.330  17
   3   9  -9 4055.76 595.131   1
   3   9  -8 5374.78 443.607   2
   3   9  -8 5073.27 229.605  17
   3   9  -8 4978.00 617.318   1
   3   9  -7 5798.01 463.840   2
   3   9  -7 5450.81 595.484   1
   3   9  -7 5476.02 244.516  17
   3   9  -6 4679.04 442.424   2
   3   9  -6 4645.82 226.081  17
   3   9  -5-11.0572 34.7751   2
   3   9  -5-13.5861 20.8575  20
   3   9  -5 0.64858 21.4785  17
   3   9  -4 140.918 38.3057  20
   3   9  -4 130.835 34.8269  17
   3   9  -3 1080.05 104.918  20
   3   9  -3 1211.38 250.689   2
   3   9  -2-30.8842 54.0650   2
   3   9  -2 46.4760 23.0852  20
   3   9  -1 3458.27 213.905  13
   3   9  -1 4462.70 487.474   2
   3   9   0 2764.23 194.567  13
   3   9   0 3410.36 416.653   2
   3   9   1 154.658 90.3532   2
   3   9   1 104.200 42.1136  13
   3   9   2-24.1256 39.5089   2
   3   9   2 75.3704 38.3187  13
   3   9   3 222.338 112.654   2
   3   9   3 188.461 60.9995  13
   3   9   4 7013.00 332.293  13
   3   9   5 401.732 76.8339  13
   3   9   6 520.426 91.7840  13
   3   9   7 5174.89 261.574  13
   3   9   8 1423.47 126.212  13
   3   9   9 763.921 82.1217  13
   3   9   9 568.380 61.1010  20
   3  10 -11 3431.94 589.269   1
   3  10 -10 2952.58 524.141   1
   3  10  -9 3683.37 567.604   1
   3  10  -8 2853.33 155.983  10
   3  10  -8 2577.53 431.471   1
   3  10  -7 825.288 186.490   2
   3  10  -6 636.585 170.600   2
   3  10  -6 726.645 85.6932  20
   3  10  -5 77.6064 68.2887   2
   3  10  -5 41.9518 21.3650  20
   3  10  -4-127.956 88.4555   2
   3  10  -4 18.8966 21.9260  20
   3  10  -3 2945.59 178.059  20
   3  10  -3 4125.60 485.888   2
   3  10  -2 1221.02 118.432  20
   3  10  -2 1706.84 312.243   2
   3  10  -1 4753.93 239.211  20
   3  10  -1 6454.04 611.676   2
   3  10   0 2322.80 183.804  13
   3  10   0 2078.31 161.626  20
   3  10   0 2531.45 382.321   2
   3  10   1 489.544 165.723   2
   3  10   1 452.582 86.4395  13
   3  10   2 2334.79 187.521  13
   3  10   3 120.987 47.5679  13
   3  10   4 191.377 59.9800  13
   3  10   5 419.855 78.6988  13
   3  10   6 163.407 49.4497  13
   3  10   6 167.919 47.6089  20
   3  10   7 1805.95 136.943  13
   3  10   7 1620.60 118.274  20
   3  10   8 442.649 61.6566  13
   3  10   8 401.789 51.0768  20
   3  11  -8 1459.32 111.988  10
   3  11  -7 182.489 95.7649   2
   3  11  -7 399.115 59.1998  10
   3  11  -6 2359.03 153.366  20
   3  11  -6 2339.11 347.783   2
   3  11  -5 4148.69 205.105  20
   3  11  -5 5272.01 545.969   2
   3  11  -4 660.225 200.950   2
   3  11  -4 414.152 66.7670  20
   3  11  -3-65.1346 69.4577   2
   3  11  -3 78.6308 34.4073  20
   3  11  -2 285.220 136.387   2
   3  11  -2 125.934 43.2271  20
   3  11  -1 252.176 55.0447  20
   3  11   0 37.8804 24.7736  20
   3  11   1 608.434 89.1080  20
   3  11   2 1190.89 132.541  13
   3  11   2 1086.56 117.279  20
   3  11   3 2838.72 196.803  13
   3  11   3 2940.55 192.292  20
   3  11   4 4776.46 242.631  13
   3  11   4 5164.83 241.954  20
   3  11   5 255.048 56.8493  13
   3  11   5 254.159 52.1495  20
   3  11   6 367.491 54.1971  20
   3  11   7 481.039 52.9632  20
   3  12  -9 1511.37 111.345  10
   3  12  -8 2814.24 153.739  10
   3  12  -7 111.623 33.4722  10
   3  12  -6 279.896 56.8310  20
   3  12  -6 245.437 46.2554  10
   3  12  -5 744.334 86.4621  20
   3  12  -4 2233.00 152.114  20
   3  12  -3 62.8486 27.6081  20
   3  12  -2 420.395 70.7199  20
   3  12  -1 1069.91 109.958  20
   3  12   0 301.220 61.8200  20
   3  12   1 77.3565 38.9557  20
   3  12   2 72.2002 33.9772  20
   3  12   3 10839.3 329.046  20
   3  12   4 779.101 84.4324  20
   3  12   5 5968.54 201.071  20
   3  12   6 87.1930 22.5727  20
   3  13  -9 823.737 78.2424  10
   3  13  -8 209.061 42.5697  10
   3  13  -7 19.5231 19.1050  10
   3  13  -6 101.177 28.2018  10
   3  13  -5 388.773 61.0888  20
   3  13  -5 310.919 52.6249  10
   3  13  -4 736.433 85.7861  20
   3  13  -3 726.085 85.1513  20
   3  13  -2 93.0391 36.4050  20
   3  13  -1-11.9183 19.6861  20
   3  13   0 1518.35 120.969  20
   3  13   1 58.0843 28.6421  20
   3  13   2 3315.25 166.350  20
   3  13   3 10.3749 18.4217  20
   3  13   4 962.356 73.4698  20
   3  13   4 830.073 57.9781  10
   3  14  -9 250.023 40.5999  10
   3  14  -8 830.249 75.4951  10
   3  14  -7 65.9815 24.8222  10
   3  14  -6 455.190 57.1842  10
   3  14  -5 169.444 36.6498  10
   3  14  -4 106.512 33.2379  20
   3  14  -4 112.614 32.2338  10
   3  14  -3 36.9615 28.8882  20
   3  14  -3-1.68496 15.6509  10
   3  14  -2 83.3825 29.4060  20
   3  14  -2 85.7330 32.3485  10
   3  14  -1 124.820 35.4486  20
   3  14  -1 118.266 32.2655  10
   3  14   0 426.065 56.9623  20
   3  14   0 444.944 55.7607  10
   3  14   1 15.4175 19.7149  20
   3  14   1 3.68066 13.3874  10
   3  14   2 972.942 73.0820  20
   3  14   2 1125.59 71.5099  10
   3  15  -8 1054.43 75.6985  10
   3  15  -7 28.4609 16.1807  10
   3  15  -6 449.516 52.1799  10
   3  15  -5 15.8528 12.4049  10
   3  15  -4 21.9297 19.3874  10
   3  15  -3 1463.24 93.7968  10
   3  15  -2 396.079 48.8188  10
   3  15  -1 812.461 66.5517  20
   3  15  -1 915.067 68.6955  10
   3  15   0 240.034 35.3208  20
   3  15   0 291.156 36.3095  10
   3  16  -7 234.213 31.2839  10
   3  16  -6 1324.66 75.6542  10
   3  16  -5 1871.81 90.0531  10
   3  16  -4 68.7595 19.4946  10
   3  16  -3 89.6783 21.1170  10
   4 -15   3 63.2844 65.5151  18
   4 -15   4 69.2584 73.3299  18
   4 -15   5 101.733 77.2255  18
   4 -15   6 1469.86 200.331  18
   4 -15   7 2098.70 214.729  18
   4 -15   8 169.323 62.0806  18
   4 -15   9 712.639 105.092  18
   4 -15  10 406.969 67.5922  18
   4 -14   2-4.04634 68.1983  18
   4 -14   3 144.893 76.6386  18
   4 -14   4-8.10683 57.4200  18
   4 -14   5 52.7173 60.4159  18
   4 -14   6 218.008 87.4462  18
   4 -14   7 81.5053 56.8069  18
   4 -14   8 485.893 102.547  18
   4 -14   9 1129.05 147.094  18
   4 -14  10 106.818 48.9159  18
   4 -14  11 367.636 60.1812  12
   4 -14  11 277.837 62.0040  18
   4 -13   1 236.728 87.8364  18
   4 -13   2 123.955 68.7819  18
   4 -13   3 2460.69 314.317  18
   4 -13   4 596.556 152.408  18
   4 -13   5-19.0996 54.6113  18
   4 -13   6 112.146 64.0442  18
   4 -13   7 152.176 60.3478  18
   4 -13   8 897.905 145.488  18
   4 -13   9 2353.81 221.022  18
   4 -13  10 486.585 98.2279  18
   4 -13  11 207.330 59.5777  18
   4 -13  12 104.033 37.3653  12
   4 -13  12 24.7250 23.6390  18
   4 -12   0-67.4463 66.5702  18
   4 -12   1 912.229 201.109  18
   4 -12   2 0.68597 50.1922  18
   4 -12   3 609.255 151.388  18
   4 -12   4 1094.97 192.258  18
   4 -12   5 243.825 78.7720  18
   4 -12   6 55.2423 54.3844  18
   4 -12   7 26.8478 35.3100  18
   4 -12   8 2319.84 239.717  18
   4 -12   9 57.8490 54.4286  18
   4 -12  10 176.511 66.4685  18
   4 -12  11 126.853 50.6727  18
   4 -12  12 351.200 68.1551  12
   4 -12  12 367.386 72.1238  18
   4 -12  13 1.72542 19.5969  12
   4 -11   0-246.964 103.443  18
   4 -11   1 587.946 142.238  18
   4 -11   2 807.990 173.547  18
   4 -11   3 3810.14 348.668  18
   4 -11   4 16408.0 704.914  18
   4 -11   5 1794.63 222.028  18
   4 -11   6 332.717 99.5022  18
   4 -11   7-27.1287 58.6915  18
   4 -11   8-27.8412 40.9742  18
   4 -11   9-25.8126 36.6044  18
   4 -11  10 2622.05 244.630  18
   4 -11  11 161.802 57.3643  18
   4 -11  12 1300.53 135.919  12
   4 -11  12 1045.77 131.480  18
   4 -11  13-1.88957 21.1560  12
   4 -11  14 583.467 71.2721  12
   4 -10  -2-120.373 272.021   3
   4 -10   0 48.7994 220.391   3
   4 -10   0 74.2103 53.0132  18
   4 -10   1 2270.41 918.011   3
   4 -10   1 2856.29 304.803  18
   4 -10   2 381.647 354.426   3
   4 -10   2 800.390 162.020  18
   4 -10   3 5677.43 1289.76   3
   4 -10   3 7662.91 471.706  18
   4 -10   4 1397.70 613.834   3
   4 -10   4 1815.57 228.139  18
   4 -10   5 841.392 485.595   3
   4 -10   5 299.541 97.5442  18
   4 -10   6 839.589 147.586  18
   4 -10   7 3227.30 297.098  18
   4 -10   8 795.650 152.848  18
   4 -10   9 281.506 92.6820  18
   4 -10  10 248.905 79.0981  18
   4 -10  11 438.479 103.566  18
   4 -10  12 245.591 69.3946  12
   4 -10  12 138.621 45.7840   6
   4 -10  12 165.284 56.2961  18
   4 -10  13 207.033 52.7997  12
   4 -10  13 220.501 54.9773   6
   4 -10  14 159.107 39.7778  12
   4 -10  15 878.374 80.2562  12
   4 -10  15 915.037 84.2452  15
   4  -9  -4-1116.34 763.224   3
   4  -9  -3 3133.43 1003.91   3
   4  -9  -2-198.150 339.963   3
   4  -9  -1-204.020 295.764   3
   4  -9  -1-6.49005 69.7004  18
   4  -9   0 214.281 280.903   3
   4  -9   0 21.5220 40.6155  18
   4  -9   1 460.714 264.540   3
   4  -9   1 1294.32 191.257  18
   4  -9   2 789.372 464.507   3
   4  -9   2 192.417 79.6677  18
   4  -9   3 38669.9 1010.88  18
   4  -9   3 34044.8 2928.93   3
   4  -9   4 3303.61 904.754   3
   4  -9   4 3393.88 294.908  18
   4  -9   5 1603.74 654.839   3
   4  -9   5 3143.16 285.638  18
   4  -9   6 5586.78 381.167  18
   4  -9   7 10003.4 517.710  18
   4  -9   8 3645.33 316.639  18
   4  -9   9 34.8507 55.2859  18
   4  -9  10 4697.63 286.739   6
   4  -9  10 3532.14 294.989  18
   4  -9  11 147.221 54.8365   6
   4  -9  11 150.313 59.7404  12
   4  -9  11 222.062 77.9432  18
   4  -9  12 224.993 57.9032   6
   4  -9  12 199.084 58.8610  12
   4  -9  12 237.077 69.7898  18
   4  -9  13 1024.47 115.424   6
   4  -9  13 949.035 114.372  12
   4  -9  14 1330.76 122.110   6
   4  -9  14 1611.30 135.063  12
   4  -9  15 273.005 50.5253  12
   4  -9  15 259.006 49.4195  15
   4  -8  -5 1925.87 917.567   3
   4  -8  -4 657.589 504.587   3
   4  -8  -3-581.318 473.888   3
   4  -8  -2 1308.12 643.428   3
   4  -8  -1 101.914 351.729   3
   4  -8  -1 47.4451 53.1116  18
   4  -8   0-194.588 259.994   3
   4  -8   0 140.882 58.0052  18
   4  -8   1 224.341 262.289   3
   4  -8   1 84.7100 33.1335  18
   4  -8   2 9002.50 464.956  18
   4  -8   2 7863.71 1341.91   3
   4  -8   3 7773.45 431.133  18
   4  -8   3 5539.73 1147.99   3
   4  -8   4 162.069 246.501   3
   4  -8   4 206.759 72.4111  18
   4  -8   5 402.358 221.456   3
   4  -8   5 1314.15 186.573  18
   4  -8   6 2790.39 269.068  18
   4  -8   7 3776.05 316.318  18
   4  -8   8 86.4736 58.3735  18
   4  -8   9 2459.52 256.636  18
   4  -8  10 4079.00 314.427  18
   4  -8  11 5758.01 333.087  12
   4  -8  11 4807.93 319.768  18
   4  -8  12 26.3637 24.5773   6
   4  -8  12 11.6861 44.6166  12
   4  -8  13 64.6562 30.5769   6
   4  -8  13 67.7874 41.3085  12
   4  -8  14 157.606 50.1812  12
   4  -8  14 180.296 48.1881   6
   4  -8  15 17.7702 16.5976  15
   4  -7  -6 3709.11 1188.94   3
   4  -7  -5 9744.93 1832.36   3
   4  -7  -4 14090.1 2128.49   3
   4  -7  -3 457.683 209.178   3
   4  -7  -2 602.359 413.601   3
   4  -7  -1 621.470 367.054   3
   4  -7  -1 1205.20 171.380  18
   4  -7   0 722.450 419.920   3
   4  -7   0 889.945 144.372  18
   4  -7   1 438.139 297.845   3
   4  -7   1 17.2431 31.8891  18
   4  -7   2 2488.22 736.836   3
   4  -7   2 3561.24 279.766  18
   4  -7   3 1720.74 623.214   3
   4  -7   3 1537.27 188.076  18
   4  -7   4 273.181 294.595   3
   4  -7   4-50.1511 39.6006  18
   4  -7   5 1019.23 502.904   3
   4  -7   5 476.851 110.444  18
   4  -7   6 3134.38 282.067  18
   4  -7   7 984.523 162.403  18
   4  -7   8 1170.40 180.741  18
   4  -7   9 2239.46 241.427  18
   4  -7  10 81.0424 49.5229  12
   4  -7  10-10.8411 39.3443  18
   4  -7  11 3028.75 240.401  12
   4  -7  11 2476.12 221.267  18
   4  -7  12 1059.87 136.636  12
   4  -7  13 111.984 43.5986   6
   4  -7  13 198.516 57.8935  12
   4  -7  14 146.933 46.7191  12
   4  -7  14 117.902 41.6632   6
   4  -7  15 583.692 76.8429   6
   4  -7  15 729.175 84.2870  15
   4  -6  -7 2473.07 927.670   3
   4  -6  -6 2166.27 829.335   3
   4  -6  -5 2357.58 822.304   3
   4  -6  -4 722.371 548.135   3
   4  -6  -3 39.9243 163.380   3
   4  -6  -2 1810.56 612.174   3
   4  -6  -1 864.591 453.372   3
   4  -6  -1 1595.20 178.373  18
   4  -6   0 1217.71 500.405   3
   4  -6   0 1103.17 150.115  18
   4  -6   1 713.237 403.227   3
   4  -6   1 1077.34 148.074  18
   4  -6   2 906.892 467.431   3
   4  -6   2 1902.87 196.242  18
   4  -6   3 447.790 378.728   3
   4  -6   3 500.428 102.027  18
   4  -6   4 2588.59 150.397   7
   4  -6   4 2304.07 226.756  18
   4  -6   5 7416.80 257.720   7
   4  -6   5 6048.43 373.457  18
   4  -6   6 166.753 40.2470   7
   4  -6   6 220.657 79.4949  18
   4  -6   7 3336.92 184.717   7
   4  -6   7 3438.65 290.273  18
   4  -6   8 70.0586 26.7235   7
   4  -6   8 83.2329 66.1072  18
   4  -6   9 1404.59 174.898  12
   4  -6   9 1280.22 177.893  18
   4  -6  10 749.578 124.775  12
   4  -6  10 533.114 109.488  18
   4  -6  11 173.869 58.2449  12
   4  -6  11 197.861 64.6245  18
   4  -6  12 1978.28 183.883  12
   4  -6  13 410.048 82.3149  12
   4  -6  14 356.321 67.7069   6
   4  -6  14 334.653 67.2929  12
   4  -6  14 390.793 75.9611  15
   4  -6  15 264.026 52.4357   6
   4  -6  15 315.840 55.3770  15
   4  -5  -9 1408.86 454.921   1
   4  -5  -7-143.976 344.761   3
   4  -5  -6 1018.05 525.959   3
   4  -5  -5-27.4544 141.456   3
   4  -5  -4 472.523 338.143   3
   4  -5  -3 5533.52 1083.03   3
   4  -5  -2-154.855 199.367   3
   4  -5  -1 2630.65 716.421   3
   4  -5   0 749.515 413.147   3
   4  -5   0 383.974 80.3779  18
   4  -5   1 6179.99 331.872  18
   4  -5   1 4456.11 915.971   3
   4  -5   2 281.733 307.011   3
   4  -5   2 27.5423 31.3375  18
   4  -5   3 1395.17 98.3977   7
   4  -5   3 1119.77 154.842  18
   4  -5   4 314.366 50.0177   7
   4  -5   4 256.934 76.1322  18
   4  -5   5 3127.14 156.491   7
   4  -5   5 2654.09 242.449  18
   4  -5   6 2989.23 164.015   7
   4  -5   6 2829.05 257.570  18
   4  -5   7 6680.11 252.764   7
   4  -5   7 6332.71 386.358  18
   4  -5   8 1961.44 144.067   7
   4  -5   8 2168.83 206.178  12
   4  -5   8 1953.45 220.157  18
   4  -5   9 2248.13 157.017   7
   4  -5   9 2403.41 216.675  12
   4  -5   9 2014.02 210.836  18
   4  -5  10 377.881 87.1065  12
   4  -5  10 288.101 86.2567  18
   4  -5  11 3425.19 246.218  12
   4  -5  12 2131.91 189.751  12
   4  -5  13 801.126 113.074  12
   4  -5  13 849.055 119.371  15
   4  -5  14 29.1093 21.6671   6
   4  -5  14 23.4084 22.9877  15
   4  -5  15 141.172 38.1036   6
   4  -5  15 71.8161 22.7284  16
   4  -5  15 143.117 39.2633  15
   4  -4 -10 20776.9 1728.95   1
   4  -4  -9 1927.39 463.635   1
   4  -4  -7 2491.13 788.904   3
   4  -4  -6 1010.92 471.261   3
   4  -4  -5 64.9392 142.161   3
   4  -4  -4 142.427 187.609   3
   4  -4  -3 729.793 390.533   3
   4  -4  -2 4945.88 929.288   3
   4  -4  -1 3541.05 797.924   3
   4  -4   0-295.260 239.237   3
   4  -4   1 1267.13 486.233   3
   4  -4   2 8076.45 375.628  18
   4  -4   2 5055.60 960.611   3
   4  -4   3-161.703 209.286   3
   4  -4   3 273.379 77.0325  18
   4  -4   4 6009.87 199.259   7
   4  -4   4 5044.41 317.152  18
   4  -4   5 3.67687 9.20036   7
   4  -4   5 65.8086 48.9931  18
   4  -4   6 4134.90 181.146   7
   4  -4   6 3876.63 288.007  18
   4  -4   7 75.5186 26.7056   7
   4  -4   7 48.5574 40.6286  12
   4  -4   7 111.114 66.4692  18
   4  -4   8 1257.11 111.459   7
   4  -4   8 1338.23 155.559  12
   4  -4   8 1164.36 167.687  18
   4  -4   9 1518.67 128.751   7
   4  -4   9 1590.18 172.374  12
   4  -4   9 1325.03 167.811  18
   4  -4  10 2059.11 153.306   7
   4  -4  10 2349.10 204.886  12
   4  -4  11 1827.13 180.688  12
   4  -4  12 1703.62 170.876  12
   4  -4  13 5816.13 302.469  15
   4  -4  14 1472.94 134.802   6
   4  -4  14 1542.01 140.920  15
   4  -4  15 19.1764 16.8164   6
   4  -4  15 41.0780 23.3904  15
   4  -3 -10 8636.07 1015.98   1
   4  -3  -9 930.966 311.114   1
   4  -3  -7 562.733 347.952   3
   4  -3  -6 133.918 179.426   3
   4  -3  -5-94.5964 153.917   3
   4  -3  -4 1577.81 515.547   3
   4  -3  -3-75.0900 126.291   3
   4  -3  -2 11872.5 1349.80   3
   4  -3  -1 105.257 201.397   3
   4  -3   0 6207.70 1002.20   3
   4  -3   1 6386.70 1018.36   3
   4  -3   2 244.869 256.139   3
   4  -3   3 12313.5 451.132  18
   4  -3   3 6368.47 1038.24   3
   4  -3   4-210.103 205.544   3
   4  -3   4 38.6580 40.3058  18
   4  -3   5 354.617 51.7580   7
   4  -3   5 335.603 318.101   3
   4  -3   5 366.619 73.3283  12
   4  -3   5 355.034 85.1680  18
   4  -3   6 494.087 63.8517   7
   4  -3   6 360.970 74.0811  12
   4  -3   6 415.912 95.9373  18
   4  -3   7 102.815 31.9411   7
   4  -3   7 70.0745 40.8107  12
   4  -3   7 105.485 58.4092  18
   4  -3   8 694.723 83.0704   7
   4  -3   8 719.775 107.866  12
   4  -3   8 487.087 97.6555  18
   4  -3   9 3951.11 205.854   7
   4  -3   9 4187.09 268.651  12
   4  -3  10 945.855 102.804   7
   4  -3  10 1074.03 138.075  12
   4  -3  11 2008.10 187.622  12
   4  -3  12 7582.29 361.746  15
   4  -3  13 5860.52 296.810  15
   4  -3  14 684.433 88.8687   6
   4  -3  14 596.373 75.6070  16
   4  -3  14 675.167 90.0384  15
   4  -3  15 30.0830 23.0226  13
   4  -3  15 79.1983 30.8658  15
   4  -2 -11 2797.60 554.379   1
   4  -2 -10 1104.12 328.722   1
   4  -2  -9 4353.05 614.005   1
   4  -2  -8 933.960 400.641   3
   4  -2  -7 4197.48 819.943   3
   4  -2  -6 259.072 210.708   3
   4  -2  -5 1351.08 477.604   3
   4  -2  -4-13.2598 174.583   3
   4  -2  -3-274.931 206.972   3
   4  -2  -2 5650.01 885.761   3
   4  -2  -1 509.503 285.528   3
   4  -2   0 93.1041 198.226   3
   4  -2   1 1097.38 441.134   3
   4  -2   2 1050.71 399.397   3
   4  -2   3 1547.13 494.896   3
   4  -2   3 2370.76 193.491  18
   4  -2   4 1835.57 515.763   3
   4  -2   4 1893.20 176.570  18
   4  -2   5 38.3039 22.3135  12
   4  -2   5 116.736 53.1728  18
   4  -2   5-4.42298 90.1745   3
   4  -2   6 7397.67 237.662   7
   4  -2   6 6702.03 290.815  12
   4  -2   6 6624.59 347.714  18
   4  -2   7 1596.54 117.090   7
   4  -2   7 1618.00 150.228  12
   4  -2   7 1427.19 162.935  18
   4  -2   8 955.549 96.9704   7
   4  -2   8 1025.88 129.823  12
   4  -2   8 900.380 127.568  18
   4  -2   9 14.6582 19.5212   7
   4  -2   9-22.9204 24.4262  12
   4  -2  10 137.941 44.0378   7
   4  -2  10 132.618 56.5816  12
   4  -2  10 198.766 62.9536  15
   4  -2  11 5657.84 326.180  15
   4  -2  12 1453.57 156.802  15
   4  -2  13 158.565 49.0881  16
   4  -2  13 159.751 54.5168  15
   4  -2  14 1824.58 139.601   6
   4  -2  14 1858.57 150.562  13
   4  -2  14 1638.83 119.380  16
   4  -2  14 1982.79 148.863  15
   4  -2  15 83.2635 28.7108  13
   4  -1 -12 6698.75 858.170   1
   4  -1 -11 9654.76 984.167   1
   4  -1 -10 112.618 104.592   1
   4  -1  -9 593.262 209.203   1
   4  -1  -8-75.5781 127.121   3
   4  -1  -8 117.103 65.6883   1
   4  -1  -7 1101.63 408.056   3
   4  -1  -6 1635.09 461.102   3
   4  -1  -5 592.108 281.683   3
   4  -1  -4 1085.30 393.285   3
   4  -1  -3 752.311 347.317   3
   4  -1  -2 34.9463 133.986   3
   4  -1  -1 2151.96 538.284   3
   4  -1   0 2056.60 536.792   3
   4  -1   1 1618.62 476.703   3
   4  -1   2 1337.50 423.805   3
   4  -1   3 5984.79 296.832  18
   4  -1   3 5854.60 889.777   3
   4  -1   4 3398.95 232.079  18
   4  -1   4 4679.41 752.816   3
   4  -1   5 500.630 74.4456  12
   4  -1   5 590.201 96.1508  18
   4  -1   5 525.731 217.885   3
   4  -1   6 8537.83 255.060   7
   4  -1   6 7564.05 302.158  12
   4  -1   6 7303.48 350.625  18
   4  -1   6 6330.75 818.153   2
   4  -1   7 151.701 37.7695   7
   4  -1   7 210.007 58.1650  12
   4  -1   7 122.543 49.8026  18
   4  -1   8 90.7172 31.6349   7
   4  -1   8 75.6204 40.0969  12
   4  -1   8 24.1615 35.1432  18
   4  -1   9 393.965 64.9706   7
   4  -1   9 372.162 81.3268  12
   4  -1   9 478.016 100.295  15
   4  -1  10 35.7222 19.4020   7
   4  -1  10 74.2985 61.8081  15
   4  -1  11 9898.52 421.993  15
   4  -1  12 4243.91 240.889  16
   4  -1  12 4602.49 269.688  15
   4  -1  13 6379.82 302.950  13
   4  -1  13 6355.59 261.883  16
   4  -1  13 6845.69 304.700  15
   4  -1  14 620.482 76.6475   6
   4  -1  14 736.663 94.0757  13
   4  -1  14 611.594 67.8260  16
   4  -1  15 71.5015 27.1937  13
   4   0 -12 4000.10 637.133   1
   4   0 -11 807.295 263.502   1
   4   0 -10 2783.17 469.288   1
   4   0  -9 1888.72 356.705   1
   4   0  -9 934.690 121.264  17
   4   0  -8 1111.65 383.551   3
   4   0  -8 2790.42 408.025   1
   4   0  -7 265.947 188.870   3
   4   0  -7 131.800 83.5279   1
   4   0  -6 9155.30 1070.02   3
   4   0  -5-34.0502 106.481   3
   4   0  -4 1907.95 499.793   3
   4   0  -3 2596.24 568.824   3
   4   0  -2 1741.76 482.474   3
   4   0  -1 331.691 248.798   3
   4   0   0 1257.26 400.020   3
   4   0   1 457.290 212.668   3
   4   0   2 377.224 224.202   3
   4   0   3 4298.95 248.505  18
   4   0   3 5242.26 808.620   3
   4   0   4 1419.49 145.428  18
   4   0   4 2039.64 478.264   3
   4   0   5 2474.34 163.796  12
   4   0   5 2132.04 495.574   2
   4   0   5 2679.76 203.321  18
   4   0   6 6716.45 232.495   7
   4   0   6 5760.41 267.462  12
   4   0   6 6023.03 307.995  18
   4   0   6 6070.38 730.023   2
   4   0   7 508.409 68.3413   7
   4   0   7 502.557 91.7424  18
   4   0   7 481.554 92.7238  15
   4   0   8 56.2463 27.0754   7
   4   0   8 27.5072 32.2339  15
   4   0   9 3.18528 15.6807   7
   4   0   9-1.88219 27.9336  15
   4   0  10 1649.55 135.156   7
   4   0  10 1876.90 182.545  15
   4   0  11 2718.00 202.695  16
   4   0  11 3200.96 234.189  15
   4   0  12 771.747 111.934  13
   4   0  12 677.787 93.4006  16
   4   0  12 739.019 106.832  15
   4   0  13 168.927 50.5279  13
   4   0  13 131.932 38.5619  16
   4   0  14 1188.67 110.781  13
   4   1 -12 212.908 142.642   1
   4   1 -11 871.916 260.826   1
   4   1 -10 722.448 220.074   1
   4   1  -9 81.9514 81.2548   1
   4   1  -9 70.2095 35.2128  17
   4   1  -8 3832.17 235.073  17
   4   1  -8 4622.77 708.769   3
   4   1  -7 539.655 221.480   3
   4   1  -7 775.709 195.507   1
   4   1  -6 1653.98 457.517   3
   4   1  -6 2998.81 358.561   1
   4   1  -5 131.235 127.970   3
   4   1  -5 264.294 102.288   1
   4   1  -4 448.886 235.288   3
   4   1  -3 1302.69 415.497   3
   4   1  -2 777.870 347.349   3
   4   1  -1 3234.21 631.985   3
   4   1   0 6.42479 139.513   3
   4   1   1 6497.36 892.155   3
   4   1   2 1806.15 475.413   3
   4   1   3 12420.7 411.456  18
   4   1   3 10000.5 1029.32   2
   4   1   4 156.736 54.5406  18
   4   1   4 115.325 44.7477  15
   4   1   5 898.209 300.058   2
   4   1   5 792.968 108.884  18
   4   1   5 946.132 113.173  15
   4   1   6 1454.35 111.443   7
   4   1   6 1252.02 135.756  18
   4   1   6 1312.07 142.549  15
   4   1   7 542.501 72.7335   7
   4   1   7 448.086 78.5690  18
   4   1   7 613.849 99.9850  15
   4   1   8 486.398 70.7935   7
   4   1   8 675.115 112.879  15
   4   1   9 277.963 54.1373   7
   4   1   9 252.206 73.6361  15
   4   1  10 328.494 58.7865   7
   4   1  10 335.695 80.2255  13
   4   1  10 446.193 84.5188  16
   4   1  10 348.062 78.9405  15
   4   1  11 2409.55 200.108  13
   4   1  11 2290.25 177.227  16
   4   1  11 2482.84 200.128  15
   4   1  12 598.323 97.9868  13
   4   1  12 622.234 84.3892  16
   4   1  13 1570.65 137.606  13
   4   1  13 1564.68 110.800  16
   4   1  14 2464.68 143.626  13
   4   2 -13 3213.49 548.301   1
   4   2 -12 94.0452 99.4657   1
   4   2 -11 1280.07 314.113   1
   4   2 -10 542.792 190.630   1
   4   2 -10 449.908 74.9452  17
   4   2  -9 43.9402 44.4660   1
   4   2  -9 187.238 54.6416  17
   4   2  -8 2729.68 385.689   1
   4   2  -8 1929.63 160.261  17
   4   2  -8 1798.24 433.287   3
   4   2  -7 4812.10 254.918  17
   4   2  -7 5413.04 765.190   3
   4   2  -6 3494.49 391.804   1
   4   2  -6 3102.36 595.360   3
   4   2  -5 587.620 148.974   1
   4   2  -5 497.817 244.721   3
   4   2  -4 5830.92 459.907   1
   4   2  -4 4363.95 730.190   3
   4   2  -3 23740.7 870.698   1
   4   2  -3 19669.4 1549.73   3
   4   2  -2 69.3477 57.2932   1
   4   2  -2-2.15314 88.1120   3
   4   2  -1 9389.53 471.828   1
   4   2  -1 8720.86 1025.31   3
   4   2   0 10344.5 1113.95   3
   4   2   1 3.66646 103.460   2
   4   2   1 60.5295 126.178   3
   4   2   2 3717.40 220.795  18
   4   2   2 2999.33 565.050   2
   4   2   3 281.826 210.256   2
   4   2   3 503.693 84.6298  18
   4   2   3 508.702 76.4939  15
   4   2   4 237.943 163.155   2
   4   2   4 523.066 89.9827  18
   4   2   4 430.278 72.5344  15
   4   2   5 694.023 205.046   2
   4   2   5 701.198 100.327  18
   4   2   5 698.740 97.9161  15
   4   2   6 3.69352 11.0208   7
   4   2   6-5.43346 31.6196  18
   4   2   6 27.2107 26.0717  15
   4   2   7 702.505 81.9257   7
   4   2   7 778.099 113.053  15
   4   2   8 1112.20 107.074   7
   4   2   8 1212.85 143.030  13
   4   2   8 1129.24 134.950  16
   4   2   8 1254.86 147.656  15
   4   2   9 3273.49 185.277   7
   4   2   9 3628.39 250.507  13
   4   2   9 3555.57 233.103  16
   4   2   9 3961.12 263.148  15
   4   2  10 1377.48 118.467   7
   4   2  10 1620.81 170.076  13
   4   2  10 1501.93 145.859  16
   4   2  10 1816.91 175.105  15
   4   2  11 3458.40 234.095  13
   4   2  11 3336.17 199.695  16
   4   2  12 3663.68 221.748  13
   4   2  12 3671.94 182.855  16
   4   2  13 158.489 42.9683  13
   4   3 -13 527.614 232.968   1
   4   3 -12 7039.84 763.054   1
   4   3 -11 57.7801 51.1010   1
   4   3 -10 36.5273 72.1993   1
   4   3 -10 57.1011 27.3673  17
   4   3  -9 1844.71 332.881   1
   4   3  -9 1645.74 140.469  17
   4   3  -8 229.260 121.559   2
   4   3  -8 463.878 161.305   1
   4   3  -8 299.676 60.2341  17
   4   3  -7 1203.91 252.988   1
   4   3  -7 1146.63 294.228   2
   4   3  -7 1088.91 118.987  17
   4   3  -7 1568.99 396.679   3
   4   3  -6 424.929 207.656   2
   4   3  -6 733.575 101.502  17
   4   3  -6 785.146 189.758   1
   4   3  -6 868.616 295.535   3
   4   3  -5 9163.68 630.327   1
   4   3  -5 8584.42 1007.97   3
   4   3  -4 16647.4 803.753   1
   4   3  -4 15648.0 1374.36   3
   4   3  -3 61672.1 1439.22   1
   4   3  -3 60285.5 2729.04   3
   4   3  -2 87082.1 1545.77   1
   4   3  -2 87703.1 3264.23   3
   4   3  -1 136.463 127.426   2
   4   3   0 12025.4 378.703  18
   4   3   0 11010.3 1075.43   2
   4   3   1 2224.75 167.149  18
   4   3   1 1712.52 416.866   2
   4   3   2 365.646 150.913   2
   4   3   2 464.097 80.9819  18
   4   3   2 661.196 83.9433  15
   4   3   3 63.8950 33.2092  13
   4   3   3 97.2731 94.2659   2
   4   3   3 80.7570 37.4081  18
   4   3   3 39.3323 18.6576  15
   4   3   4 732.665 95.6587  13
   4   3   4 928.523 253.491   2
   4   3   4 898.246 111.210  18
   4   3   4 915.649 113.338  15
   4   3   5 1083.28 123.991  13
   4   3   5 1094.00 239.111   2
   4   3   5 1169.49 123.278  18
   4   3   5 1231.89 132.940  16
   4   3   5 1198.24 133.168  15
   4   3   6 1723.75 123.046   7
   4   3   6 1579.20 151.614  13
   4   3   6 1586.80 138.238  18
   4   3   6 1865.92 168.778  16
   4   3   6 1841.21 175.094  15
   4   3   7 949.649 94.7983   7
   4   3   7 1015.44 130.400  13
   4   3   7 1078.75 128.003  16
   4   3   7 942.352 127.344  15
   4   3   8 200.903 46.2100   7
   4   3   8 291.676 73.9072  13
   4   3   8 167.946 51.7310  16
   4   3   8 283.337 78.6160  15
   4   3   9 104.538 33.1274   7
   4   3   9 218.667 65.6922  13
   4   3   9 164.691 52.1913  16
   4   3  10 987.178 127.361  13
   4   3  10 946.549 109.160  16
   4   3  11 3819.92 233.339  13
   4   3  11 3629.63 192.832  16
   4   3  12 6180.77 266.802  13
   4   3  12 5934.93 208.013  16
   4   3  13 224.919 45.6301  13
   4   4 -13 360.982 190.609   1
   4   4 -12 670.039 234.937   1
   4   4 -11 65.0812 28.1708  17
   4   4 -11-17.7509 52.3867   1
   4   4 -10 1134.33 108.798  17
   4   4 -10 1056.25 270.001   1
   4   4  -9 2500.72 398.828   1
   4   4  -9 2536.04 171.639  17
   4   4  -8 1491.55 303.594   1
   4   4  -8 1112.38 237.981   2
   4   4  -8 1470.13 133.053  17
   4   4  -7 2516.45 375.247   1
   4   4  -7 2449.43 175.538  17
   4   4  -7 1678.76 344.878   2
   4   4  -6 1746.41 301.303   1
   4   4  -6 1104.71 325.206   2
   4   4  -6 1596.09 143.285  17
   4   4  -5 1954.57 301.718   1
   4   4  -5 1229.69 350.341   2
   4   4  -5 1933.46 159.081  17
   4   4  -4 24636.0 991.222   1
   4   4  -4 24142.5 561.732  17
   4   4  -3 22393.4 849.978   1
   4   4  -3 18248.8 1323.72   2
   4   4  -2 199845. 1445.67  18
   4   4  -2 196904. 4411.29   2
   4   4  -1 30.7803 84.9544   2
   4   4  -1 76.1732 33.5595  18
   4   4   0 110574. 1153.95  18
   4   4   0 107915. 1032.15  16
   4   4   1 2027.62 163.273  18
   4   4   1 1979.31 145.139  16
   4   4   1 1698.80 378.018   2
   4   4   2 5567.41 273.014  18
   4   4   2 4860.51 577.252   2
   4   4   2 5168.17 251.291  16
   4   4   3 78.5303 23.9118  13
   4   4   3 59.0340 87.3848   2
   4   4   3 107.728 38.3672  18
   4   4   3 77.2500 34.3232  16
   4   4   3 152.611 51.2685  15
   4   4   4 938.807 110.772  13
   4   4   4 945.937 228.959   2
   4   4   4 874.436 111.033  18
   4   4   4 1014.89 118.984  16
   4   4   4 957.362 118.711  15
   4   4   5 173.716 54.5611  13
   4   4   5 184.521 100.895   2
   4   4   5 209.422 58.3676  16
   4   4   6-6.64964 15.2659   7
   4   4   6 12.3065 25.4740  13
   4   4   6 4.91921 26.3084  16
   4   4   7-0.08290 16.3802   7
   4   4   7 13.5107 26.8491  13
   4   4   7 24.4954 31.6316  16
   4   4   8 33.5325 20.5557   7
   4   4   8 50.1895 39.7122  13
   4   4   8 34.1888 37.5912  16
   4   4   9 1210.98 102.960   7
   4   4   9 1573.98 160.429  13
   4   4   9 1528.38 142.823  16
   4   4  10 443.986 82.5664  13
   4   4  10 478.450 74.4262  16
   4   4  11 526.424 82.4042  13
   4   4  11 426.833 60.4866  16
   4   4  12 555.029 73.6634  13
   4   5 -13 2294.80 460.163   1
   4   5 -12-61.0894 87.9479   1
   4   5 -11 235.320 132.352   1
   4   5 -11 325.010 57.0946  17
   4   5 -10 80.1494 76.1266   1
   4   5 -10 5.88003 14.7714  17
   4   5  -9 2734.60 447.137   1
   4   5  -9 2531.77 165.883  17
   4   5  -8-0.79885 24.4633   2
   4   5  -8 17.9618 27.9250  17
   4   5  -8 5.22731 55.2625   1
   4   5  -7 5297.11 577.923   1
   4   5  -7 5502.40 258.180  17
   4   5  -7 4389.47 497.690   2
   4   5  -6 267.150 143.851   2
   4   5  -6 302.336 147.988   1
   4   5  -6 246.841 56.9956  17
   4   5  -5 2610.64 358.180   1
   4   5  -5 2687.02 184.657  17
   4   5  -5 2143.61 397.430   2
   4   5  -4 18321.5 474.224  17
   4   5  -4 17379.6 836.850   1
   4   5  -3 968.347 305.024   2
   4   5  -3 1110.32 114.672  17
   4   5  -2 3761.58 204.151  18
   4   5  -2 3910.30 202.315  17
   4   5  -2 3818.62 568.821   2
   4   5  -1 22350.2 511.928  18
   4   5  -1 22311.1 459.402  17
   4   5  -1 21216.1 456.180  16
   4   5  -1 21768.3 1318.11   2
   4   5   0 29233.6 602.955  18
   4   5   0 26719.8 531.604  16
   4   5   0 28160.7 1434.67   2
   4   5   1-43.0947 68.8470   2
   4   5   1 22.5456 25.5107  18
   4   5   1 32.2053 25.6288  16
   4   5   2 156.471 37.7417  13
   4   5   2 76.3552 72.6455   2
   4   5   2 209.697 56.8230  16
   4   5   3 4351.77 241.379  13
   4   5   3 5148.75 532.072   2
   4   5   3 4857.98 261.021  16
   4   5   4 129.177 83.7982   2
   4   5   4 25.6150 29.6860  13
   4   5   4 95.0489 41.1154  16
   4   5   5 1365.87 144.840  13
   4   5   5 1371.82 145.071  16
   4   5   6 4761.80 207.492   7
   4   5   6 5025.32 283.497  13
   4   5   6 5636.04 296.330  16
   4   5   7 2505.77 150.216   7
   4   5   7 2747.95 211.914  13
   4   5   7 2772.17 202.234  16
   4   5   8 179.874 66.7787  13
   4   5   8 115.467 48.3072  16
   4   5   9 645.447 98.8675  13
   4   5   9 569.325 84.2917  16
   4   5  10 134.413 48.2719  13
   4   5  10 178.969 43.4323  16
   4   5  11 115.606 38.3636  13
   4   6 -12-527.039 215.459   1
   4   6 -12 17.3121 11.5417  17
   4   6 -11 561.599 226.281   1
   4   6 -11 547.518 73.0305  17
   4   6 -10 273.254 198.134   1
   4   6 -10 358.050 61.8863  17
   4   6  -9 38.8468 70.0517   1
   4   6  -9 2.15709 15.4060  17
   4   6  -8 2687.21 446.292   1
   4   6  -8 2316.99 163.654  17
   4   6  -8 1911.26 280.744   2
   4   6  -7-27.3287 46.6591   2
   4   6  -7 27.7995 24.8567  17
   4   6  -6 346.068 141.342   2
   4   6  -6 282.618 119.694   1
   4   6  -6 394.929 71.0934  17
   4   6  -5 9075.07 337.525  17
   4   6  -5 7660.85 696.653   2
   4   6  -5 8967.22 668.113   1
   4   6  -4 75.4846 77.4394   2
   4   6  -4 95.4100 35.1412  17
   4   6  -3 421.814 184.364   2
   4   6  -3 529.845 78.9867  17
   4   6  -3 454.954 66.4967  16
   4   6  -2 2298.06 151.822  17
   4   6  -2 1819.67 357.919   2
   4   6  -2 1927.43 139.478  16
   4   6  -1 3661.89 181.564  17
   4   6  -1 4029.30 530.891   2
   4   6  -1 3278.18 187.712  16
   4   6   0-66.6097 74.8374   2
   4   6   0 2.68310 15.1632  17
   4   6   0 13.9707 20.6705  16
   4   6   1 587.571 89.0962  13
   4   6   1 807.294 218.297   2
   4   6   1 664.835 92.7043  16
   4   6   2 711.816 98.1454  13
   4   6   2 690.867 195.140   2
   4   6   2 733.757 102.354  16
   4   6   3 555.079 92.2487  13
   4   6   3 294.457 123.718   2
   4   6   3 572.597 92.8976  16
   4   6   4 11855.3 420.148  13
   4   6   4 13620.2 821.003   2
   4   6   4 13741.9 457.290  16
   4   6   5 925.131 86.8870   7
   4   6   5 1084.80 131.440  13
   4   6   5 1293.69 140.224  16
   4   6   6 50.6322 26.9174  13
   4   6   6 92.4730 48.6779  16
   4   6   7 1263.79 140.510  13
   4   6   7 1310.46 136.090  16
   4   6   8 28.9890 36.1704  13
   4   6   8 28.3323 27.8877  16
   4   6   9 18.7986 24.8779  13
   4   6   9 38.2154 23.2796  16
   4   6  10 102.076 34.1376  13
   4   6  11 767.464 73.9351  13
   4   7 -12 488.181 216.328   1
   4   7 -12 156.855 39.3626  17
   4   7 -11 3184.24 173.568  17
   4   7 -11 2974.57 517.062   1
   4   7 -10 19.8331 63.8561   1
   4   7 -10 10.0262 16.2484  17
   4   7  -9 991.499 291.131   1
   4   7  -9 1065.79 108.399  17
   4   7  -8 8131.89 308.616  17
   4   7  -8 8726.43 572.454   2
   4   7  -7 208.557 128.900   1
   4   7  -7 419.318 137.667   2
   4   7  -7 345.684 65.4745  17
   4   7  -6 27.8382 46.2345   2
   4   7  -6 16.9148 22.5520  17
   4   7  -5 9212.63 337.109  17
   4   7  -5 8244.36 679.662   2
   4   7  -4 282.685 159.742   2
   4   7  -4 273.444 61.8223  17
   4   7  -3 2389.96 159.915  17
   4   7  -3 2627.85 408.146   2
   4   7  -3 2146.51 148.455  16
   4   7  -2 38.8414 27.3272  17
   4   7  -2 27.9154 27.1572  16
   4   7  -1 1068.77 256.351   2
   4   7  -1 919.628 91.0422  17
   4   7  -1 873.293 101.908  16
   4   7   0 227.586 117.079   2
   4   7   0 278.122 49.2904  17
   4   7   0 260.832 58.9743  16
   4   7   1 69.1861 31.2305  13
   4   7   1 114.054 47.0031  16
   4   7   2 937.692 113.325  13
   4   7   2 1014.84 226.380   2
   4   7   2 1062.17 126.001  16
   4   7   3 716.803 103.992  13
   4   7   3 599.842 172.842   2
   4   7   3 751.425 109.653  16
   4   7   4 1228.45 138.091  13
   4   7   4 1331.08 144.709  16
   4   7   5 39.3329 29.4262  13
   4   7   5 24.6697 31.8470  16
   4   7   6 1049.60 122.796  13
   4   7   6 1211.01 131.122  16
   4   7   7 615.217 93.1527  13
   4   7   7 768.772 99.6097  16
   4   7   8 130.104 44.8595  13
   4   7   9 1480.81 122.009  13
   4   7  10 1300.17 97.4364  13
   4   8 -12 413.487 62.1885  17
   4   8 -11-54.5535 88.6058   1
   4   8 -11 65.9988 24.4619  17
   4   8 -10 189.977 138.776   1
   4   8 -10 23.7755 19.3156  17
   4   8  -9 201.952 134.319   1
   4   8  -9 164.609 43.1540  17
   4   8  -8 1623.37 351.197   1
   4   8  -8 1289.63 220.416   2
   4   8  -8 1309.11 125.253  17
   4   8  -7 5891.30 266.969  17
   4   8  -7 5255.20 481.296   2
   4   8  -6 549.633 163.672   2
   4   8  -6 700.826 93.1087  17
   4   8  -5 3400.73 203.817  17
   4   8  -5 3730.13 442.667   2
   4   8  -4 1422.62 128.005  17
   4   8  -4 1793.19 326.805   2
   4   8  -3 92.2948 81.0993   2
   4   8  -3 15.2318 16.3014  20
   4   8  -3 47.0755 25.3605  17
   4   8  -2-17.2823 47.0286   2
   4   8  -2 69.4483 26.3688  17
   4   8  -1 5483.94 565.687   2
   4   8  -1 4694.75 239.198  16
   4   8   0-104.158 83.0017   2
   4   8   0 33.5982 30.0989  16
   4   8   1 28.3542 56.0967   2
   4   8   1-10.6866 25.6251  13
   4   8   1 12.2042 27.5064  16
   4   8   2 599.184 92.5122  13
   4   8   2 498.387 152.076   2
   4   8   2 735.586 107.860  16
   4   8   3 246.326 61.8230  13
   4   8   3 326.140 72.4461  16
   4   8   4 6622.54 305.444  13
   4   8   4 8059.54 343.716  16
   4   8   5-21.2337 32.1631  13
   4   8   5-4.59165 27.1067  16
   4   8   6 444.067 75.2065  13
   4   8   7 147.157 42.3233  13
   4   8   8 40.2266 30.5213  13
   4   8   9 1875.69 115.790  13
   4   8   9 1495.66 96.5606  20
   4   9 -11 512.754 69.5668  17
   4   9 -10 833.409 93.1474  17
   4   9 -10 1146.56 318.984   1
   4   9  -9 3100.31 186.316  17
   4   9  -8 6014.82 268.521  17
   4   9  -7-31.6611 45.9129   2
   4   9  -7 89.4185 38.5621  17
   4   9  -6 1576.45 278.784   2
   4   9  -6 1681.84 145.656  17
   4   9  -5 191.090 106.315   2
   4   9  -5 284.992 59.8641  17
   4   9  -4 2757.24 175.811  17
   4   9  -4 3362.22 441.021   2
   4   9  -3 15.9327 76.0386   2
   4   9  -3 108.788 35.7079  20
   4   9  -2 669.986 214.689   2
   4   9  -2 543.292 80.3085  20
   4   9  -1 807.865 215.875   2
   4   9   0 277.282 130.881   2
   4   9   0 211.628 58.2519  13
   4   9   1 998.339 117.032  13
   4   9   2 4074.59 231.628  13
[truncated: 78,230 more chars]
